# Supplementary material for: SASdb: a comprehensive database for sex-biased alternative splicing profiles in human tissues
Source: Biol Sex Differ. 2026 Feb 26;17:60. doi: 10.1186/s13293-026-00861-5 (PMC13041291; doi:10.1186/s13293-026-00861-5)
Supplement: Supplementary file 1 — Supplementary Material 1. [file 13293_2026_861_MOESM1_ESM.csv]

run	bioproject	Gbp	library_strategy	library_selection	model	sample_name	taxon_name	experiment_accession	experiment_title	library_name	library_source	library_layout	platform	submitter	study_accession	study_alias	study_centre_project_name	organisation	organisation_department	organisation_institution	organisation_street	organisation_city	organisation_country	organisation_contact_name	organisation_contact_email	sample_description	sample_alias	sample_accession	biosample	sample_title	source_name	sample number	gender	age	tissue	dissected tissue	geo_loc_name	collection_date	study_title	design_description	study_abstract	study_links	number_of_runs_for_sample	spots	bases	run_size	published	read1_length_average	read1_length_stdev
SRR10303545	PRJNA578166	2.745	RNA-Seq	cDNA	Illumina HiSeq 4000		Homo sapiens	SRX7016109	GSM4128577: Nephrectomy [REF1]; Homo sapiens; RNA-Seq		TRANSCRIPTOMIC	PAIRED	ILLUMINA	GEO, GEO, submission brokered by GEO,	SRP226115	GSE139061	GSE139061	NCBI						Geo Curators	geo-group@ncbi.nlm.nih.gov		GSM4128577	SRS5537629	SAMN13051796	Nephrectomy [REF1]	Kidney		female	56	Kidney				Transcriptomic Signatures of Kidney Injury in Human Renal Biopsy Specimens		The pathogenesis and molecular signature of human acute kidney injury (AKI) remain incompletely understood, in part, owing to the heterogeneity of the disease. Further, the link between animal models and human AKI is not well characterized. Transcript expression of AKI in 39 native human renal biopsy samples was compared to 9 reference nephrectomies. These data demonstrate that the molecular sign…	[{"db": "pubmed", "id": "38954486"}]	6	18343615	2744588022	1111293531	2019-10-29 17:12:08	74.84	4.78
SRR10303546	PRJNA578166	2.824	RNA-Seq	cDNA	Illumina HiSeq 4000		Homo sapiens	SRX7016109	GSM4128577: Nephrectomy [REF1]; Homo sapiens; RNA-Seq		TRANSCRIPTOMIC	PAIRED	ILLUMINA	GEO, GEO, submission brokered by GEO,	SRP226115	GSE139061	GSE139061	NCBI						Geo Curators	geo-group@ncbi.nlm.nih.gov		GSM4128577	SRS5537629	SAMN13051796	Nephrectomy [REF1]	Kidney		female	56	Kidney				Transcriptomic Signatures of Kidney Injury in Human Renal Biopsy Specimens		The pathogenesis and molecular signature of human acute kidney injury (AKI) remain incompletely understood, in part, owing to the heterogeneity of the disease. Further, the link between animal models and human AKI is not well characterized. Transcript expression of AKI in 39 native human renal biopsy samples was compared to 9 reference nephrectomies. These data demonstrate that the molecular sign…	[{"db": "pubmed", "id": "38954486"}]	6	18874667	2824307453	1129511840	2019-10-29 17:12:08	74.85	4.75
SRR10303547	PRJNA578166	2.859	RNA-Seq	cDNA	Illumina HiSeq 4000		Homo sapiens	SRX7016109	GSM4128577: Nephrectomy [REF1]; Homo sapiens; RNA-Seq		TRANSCRIPTOMIC	PAIRED	ILLUMINA	GEO, GEO, submission brokered by GEO,	SRP226115	GSE139061	GSE139061	NCBI						Geo Curators	geo-group@ncbi.nlm.nih.gov		GSM4128577	SRS5537629	SAMN13051796	Nephrectomy [REF1]	Kidney		female	56	Kidney				Transcriptomic Signatures of Kidney Injury in Human Renal Biopsy Specimens		The pathogenesis and molecular signature of human acute kidney injury (AKI) remain incompletely understood, in part, owing to the heterogeneity of the disease. Further, the link between animal models and human AKI is not well characterized. Transcript expression of AKI in 39 native human renal biopsy samples was compared to 9 reference nephrectomies. These data demonstrate that the molecular sign…	[{"db": "pubmed", "id": "38954486"}]	6	19102769	2859275583	1137808689	2019-10-29 17:12:08	74.87	4.68
SRR10303548	PRJNA578166	2.9	RNA-Seq	cDNA	Illumina HiSeq 4000		Homo sapiens	SRX7016109	GSM4128577: Nephrectomy [REF1]; Homo sapiens; RNA-Seq		TRANSCRIPTOMIC	PAIRED	ILLUMINA	GEO, GEO, submission brokered by GEO,	SRP226115	GSE139061	GSE139061	NCBI						Geo Curators	geo-group@ncbi.nlm.nih.gov		GSM4128577	SRS5537629	SAMN13051796	Nephrectomy [REF1]	Kidney		female	56	Kidney				Transcriptomic Signatures of Kidney Injury in Human Renal Biopsy Specimens		The pathogenesis and molecular signature of human acute kidney injury (AKI) remain incompletely understood, in part, owing to the heterogeneity of the disease. Further, the link between animal models and human AKI is not well characterized. Transcript expression of AKI in 39 native human renal biopsy samples was compared to 9 reference nephrectomies. These data demonstrate that the molecular sign…	[{"db": "pubmed", "id": "38954486"}]	6	19371474	2899775346	1145308267	2019-10-29 17:12:08	74.88	4.66
SRR10303549	PRJNA578166	2.898	RNA-Seq	cDNA	Illumina HiSeq 4000		Homo sapiens	SRX7016109	GSM4128577: Nephrectomy [REF1]; Homo sapiens; RNA-Seq		TRANSCRIPTOMIC	PAIRED	ILLUMINA	GEO, GEO, submission brokered by GEO,	SRP226115	GSE139061	GSE139061	NCBI						Geo Curators	geo-group@ncbi.nlm.nih.gov		GSM4128577	SRS5537629	SAMN13051796	Nephrectomy [REF1]	Kidney		female	56	Kidney				Transcriptomic Signatures of Kidney Injury in Human Renal Biopsy Specimens		The pathogenesis and molecular signature of human acute kidney injury (AKI) remain incompletely understood, in part, owing to the heterogeneity of the disease. Further, the link between animal models and human AKI is not well characterized. Transcript expression of AKI in 39 native human renal biopsy samples was compared to 9 reference nephrectomies. These data demonstrate that the molecular sign…	[{"db": "pubmed", "id": "38954486"}]	6	19361136	2898281897	1144723956	2019-10-29 17:12:08	74.88	4.65
SRR10303550	PRJNA578166	2.908	RNA-Seq	cDNA	Illumina HiSeq 4000		Homo sapiens	SRX7016109	GSM4128577: Nephrectomy [REF1]; Homo sapiens; RNA-Seq		TRANSCRIPTOMIC	PAIRED	ILLUMINA	GEO, GEO, submission brokered by GEO,	SRP226115	GSE139061	GSE139061	NCBI						Geo Curators	geo-group@ncbi.nlm.nih.gov		GSM4128577	SRS5537629	SAMN13051796	Nephrectomy [REF1]	Kidney		female	56	Kidney				Transcriptomic Signatures of Kidney Injury in Human Renal Biopsy Specimens		The pathogenesis and molecular signature of human acute kidney injury (AKI) remain incompletely understood, in part, owing to the heterogeneity of the disease. Further, the link between animal models and human AKI is not well characterized. Transcript expression of AKI in 39 native human renal biopsy samples was compared to 9 reference nephrectomies. These data demonstrate that the molecular sign…	[{"db": "pubmed", "id": "38954486"}]	6	19426010	2908290957	1149387232	2019-10-29 17:12:08	74.89	4.63
SRR10303551	PRJNA578166	2.975	RNA-Seq	cDNA	Illumina HiSeq 4000		Homo sapiens	SRX7016110	GSM4128578: Nephrectomy [REF2]; Homo sapiens; RNA-Seq		TRANSCRIPTOMIC	PAIRED	ILLUMINA	GEO, GEO, submission brokered by GEO,	SRP226115	GSE139061	GSE139061	NCBI						Geo Curators	geo-group@ncbi.nlm.nih.gov		GSM4128578	SRS5537630	SAMN13051795	Nephrectomy [REF2]	Kidney		male	61	Kidney				Transcriptomic Signatures of Kidney Injury in Human Renal Biopsy Specimens		The pathogenesis and molecular signature of human acute kidney injury (AKI) remain incompletely understood, in part, owing to the heterogeneity of the disease. Further, the link between animal models and human AKI is not well characterized. Transcript expression of AKI in 39 native human renal biopsy samples was compared to 9 reference nephrectomies. These data demonstrate that the molecular sign…	[{"db": "pubmed", "id": "38954486"}]	5	19754625	2975158973	1176752358	2019-10-29 17:12:08	75.33	2.88
SRR10303552	PRJNA578166	3.053	RNA-Seq	cDNA	Illumina HiSeq 4000		Homo sapiens	SRX7016110	GSM4128578: Nephrectomy [REF2]; Homo sapiens; RNA-Seq		TRANSCRIPTOMIC	PAIRED	ILLUMINA	GEO, GEO, submission brokered by GEO,	SRP226115	GSE139061	GSE139061	NCBI						Geo Curators	geo-group@ncbi.nlm.nih.gov		GSM4128578	SRS5537630	SAMN13051795	Nephrectomy [REF2]	Kidney		male	61	Kidney				Transcriptomic Signatures of Kidney Injury in Human Renal Biopsy Specimens		The pathogenesis and molecular signature of human acute kidney injury (AKI) remain incompletely understood, in part, owing to the heterogeneity of the disease. Further, the link between animal models and human AKI is not well characterized. Transcript expression of AKI in 39 native human renal biopsy samples was compared to 9 reference nephrectomies. These data demonstrate that the molecular sign…	[{"db": "pubmed", "id": "38954486"}]	5	20261185	3052549097	1213289911	2019-10-29 17:12:09	75.35	2.74
SRR10303553	PRJNA578166	3.083	RNA-Seq	cDNA	Illumina HiSeq 4000		Homo sapiens	SRX7016110	GSM4128578: Nephrectomy [REF2]; Homo sapiens; RNA-Seq		TRANSCRIPTOMIC	PAIRED	ILLUMINA	GEO, GEO, submission brokered by GEO,	SRP226115	GSE139061	GSE139061	NCBI						Geo Curators	geo-group@ncbi.nlm.nih.gov		GSM4128578	SRS5537630	SAMN13051795	Nephrectomy [REF2]	Kidney		male	61	Kidney				Transcriptomic Signatures of Kidney Injury in Human Renal Biopsy Specimens		The pathogenesis and molecular signature of human acute kidney injury (AKI) remain incompletely understood, in part, owing to the heterogeneity of the disease. Further, the link between animal models and human AKI is not well characterized. Transcript expression of AKI in 39 native human renal biopsy samples was compared to 9 reference nephrectomies. These data demonstrate that the molecular sign…	[{"db": "pubmed", "id": "38954486"}]	5	20462438	3082623931	1210981622	2019-10-29 17:12:09	75.35	2.78
SRR10303554	PRJNA578166	3.061	RNA-Seq	cDNA	Illumina HiSeq 4000		Homo sapiens	SRX7016110	GSM4128578: Nephrectomy [REF2]; Homo sapiens; RNA-Seq		TRANSCRIPTOMIC	PAIRED	ILLUMINA	GEO, GEO, submission brokered by GEO,	SRP226115	GSE139061	GSE139061	NCBI						Geo Curators	geo-group@ncbi.nlm.nih.gov		GSM4128578	SRS5537630	SAMN13051795	Nephrectomy [REF2]	Kidney		male	61	Kidney				Transcriptomic Signatures of Kidney Injury in Human Renal Biopsy Specimens		The pathogenesis and molecular signature of human acute kidney injury (AKI) remain incompletely understood, in part, owing to the heterogeneity of the disease. Further, the link between animal models and human AKI is not well characterized. Transcript expression of AKI in 39 native human renal biopsy samples was compared to 9 reference nephrectomies. These data demonstrate that the molecular sign…	[{"db": "pubmed", "id": "38954486"}]	5	20322786	3061424384	1204777629	2019-10-29 17:12:09	75.34	2.79
SRR10303555	PRJNA578166	3.046	RNA-Seq	cDNA	Illumina HiSeq 4000		Homo sapiens	SRX7016110	GSM4128578: Nephrectomy [REF2]; Homo sapiens; RNA-Seq		TRANSCRIPTOMIC	PAIRED	ILLUMINA	GEO, GEO, submission brokered by GEO,	SRP226115	GSE139061	GSE139061	NCBI						Geo Curators	geo-group@ncbi.nlm.nih.gov		GSM4128578	SRS5537630	SAMN13051795	Nephrectomy [REF2]	Kidney		male	61	Kidney				Transcriptomic Signatures of Kidney Injury in Human Renal Biopsy Specimens		The pathogenesis and molecular signature of human acute kidney injury (AKI) remain incompletely understood, in part, owing to the heterogeneity of the disease. Further, the link between animal models and human AKI is not well characterized. Transcript expression of AKI in 39 native human renal biopsy samples was compared to 9 reference nephrectomies. These data demonstrate that the molecular sign…	[{"db": "pubmed", "id": "38954486"}]	5	20218440	3045744160	1215061138	2019-10-29 17:12:09	75.35	2.79
SRR10303556	PRJNA578166	2.379	RNA-Seq	cDNA	Illumina HiSeq 4000		Homo sapiens	SRX7016111	GSM4128579: Nephrectomy [REF3]; Homo sapiens; RNA-Seq		TRANSCRIPTOMIC	PAIRED	ILLUMINA	GEO, GEO, submission brokered by GEO,	SRP226115	GSE139061	GSE139061	NCBI						Geo Curators	geo-group@ncbi.nlm.nih.gov		GSM4128579	SRS5537631	SAMN13051794	Nephrectomy [REF3]	Kidney		female	68	Kidney				Transcriptomic Signatures of Kidney Injury in Human Renal Biopsy Specimens		The pathogenesis and molecular signature of human acute kidney injury (AKI) remain incompletely understood, in part, owing to the heterogeneity of the disease. Further, the link between animal models and human AKI is not well characterized. Transcript expression of AKI in 39 native human renal biopsy samples was compared to 9 reference nephrectomies. These data demonstrate that the molecular sign…	[{"db": "pubmed", "id": "38954486"}]	6	15787110	2378818802	982757439	2019-10-29 17:12:09	75.39	2.21
SRR10303557	PRJNA578166	2.438	RNA-Seq	cDNA	Illumina HiSeq 4000		Homo sapiens	SRX7016111	GSM4128579: Nephrectomy [REF3]; Homo sapiens; RNA-Seq		TRANSCRIPTOMIC	PAIRED	ILLUMINA	GEO, GEO, submission brokered by GEO,	SRP226115	GSE139061	GSE139061	NCBI						Geo Curators	geo-group@ncbi.nlm.nih.gov		GSM4128579	SRS5537631	SAMN13051794	Nephrectomy [REF3]	Kidney		female	68	Kidney				Transcriptomic Signatures of Kidney Injury in Human Renal Biopsy Specimens		The pathogenesis and molecular signature of human acute kidney injury (AKI) remain incompletely understood, in part, owing to the heterogeneity of the disease. Further, the link between animal models and human AKI is not well characterized. Transcript expression of AKI in 39 native human renal biopsy samples was compared to 9 reference nephrectomies. These data demonstrate that the molecular sign…	[{"db": "pubmed", "id": "38954486"}]	6	16182112	2438375119	995563379	2019-10-29 17:12:09	75.39	2.19
SRR10303558	PRJNA578166	2.5	RNA-Seq	cDNA	Illumina HiSeq 4000		Homo sapiens	SRX7016111	GSM4128579: Nephrectomy [REF3]; Homo sapiens; RNA-Seq		TRANSCRIPTOMIC	PAIRED	ILLUMINA	GEO, GEO, submission brokered by GEO,	SRP226115	GSE139061	GSE139061	NCBI						Geo Curators	geo-group@ncbi.nlm.nih.gov		GSM4128579	SRS5537631	SAMN13051794	Nephrectomy [REF3]	Kidney		female	68	Kidney				Transcriptomic Signatures of Kidney Injury in Human Renal Biopsy Specimens		The pathogenesis and molecular signature of human acute kidney injury (AKI) remain incompletely understood, in part, owing to the heterogeneity of the disease. Further, the link between animal models and human AKI is not well characterized. Transcript expression of AKI in 39 native human renal biopsy samples was compared to 9 reference nephrectomies. These data demonstrate that the molecular sign…	[{"db": "pubmed", "id": "38954486"}]	6	16588187	2499713768	1019921250	2019-10-29 17:12:09	75.40	2.16
SRR10303559	PRJNA578166	2.554	RNA-Seq	cDNA	Illumina HiSeq 4000		Homo sapiens	SRX7016111	GSM4128579: Nephrectomy [REF3]; Homo sapiens; RNA-Seq		TRANSCRIPTOMIC	PAIRED	ILLUMINA	GEO, GEO, submission brokered by GEO,	SRP226115	GSE139061	GSE139061	NCBI						Geo Curators	geo-group@ncbi.nlm.nih.gov		GSM4128579	SRS5537631	SAMN13051794	Nephrectomy [REF3]	Kidney		female	68	Kidney				Transcriptomic Signatures of Kidney Injury in Human Renal Biopsy Specimens		The pathogenesis and molecular signature of human acute kidney injury (AKI) remain incompletely understood, in part, owing to the heterogeneity of the disease. Further, the link between animal models and human AKI is not well characterized. Transcript expression of AKI in 39 native human renal biopsy samples was compared to 9 reference nephrectomies. These data demonstrate that the molecular sign…	[{"db": "pubmed", "id": "38954486"}]	6	16945966	2553701724	1035502874	2019-10-29 17:12:09	75.40	2.15
SRR10303560	PRJNA578166	2.546	RNA-Seq	cDNA	Illumina HiSeq 4000		Homo sapiens	SRX7016111	GSM4128579: Nephrectomy [REF3]; Homo sapiens; RNA-Seq		TRANSCRIPTOMIC	PAIRED	ILLUMINA	GEO, GEO, submission brokered by GEO,	SRP226115	GSE139061	GSE139061	NCBI						Geo Curators	geo-group@ncbi.nlm.nih.gov		GSM4128579	SRS5537631	SAMN13051794	Nephrectomy [REF3]	Kidney		female	68	Kidney				Transcriptomic Signatures of Kidney Injury in Human Renal Biopsy Specimens		The pathogenesis and molecular signature of human acute kidney injury (AKI) remain incompletely understood, in part, owing to the heterogeneity of the disease. Further, the link between animal models and human AKI is not well characterized. Transcript expression of AKI in 39 native human renal biopsy samples was compared to 9 reference nephrectomies. These data demonstrate that the molecular sign…	[{"db": "pubmed", "id": "38954486"}]	6	16893903	2545849550	1033588777	2019-10-29 17:12:09	75.40	2.15
SRR10303561	PRJNA578166	2.583	RNA-Seq	cDNA	Illumina HiSeq 4000		Homo sapiens	SRX7016111	GSM4128579: Nephrectomy [REF3]; Homo sapiens; RNA-Seq		TRANSCRIPTOMIC	PAIRED	ILLUMINA	GEO, GEO, submission brokered by GEO,	SRP226115	GSE139061	GSE139061	NCBI						Geo Curators	geo-group@ncbi.nlm.nih.gov		GSM4128579	SRS5537631	SAMN13051794	Nephrectomy [REF3]	Kidney		female	68	Kidney				Transcriptomic Signatures of Kidney Injury in Human Renal Biopsy Specimens		The pathogenesis and molecular signature of human acute kidney injury (AKI) remain incompletely understood, in part, owing to the heterogeneity of the disease. Further, the link between animal models and human AKI is not well characterized. Transcript expression of AKI in 39 native human renal biopsy samples was compared to 9 reference nephrectomies. These data demonstrate that the molecular sign…	[{"db": "pubmed", "id": "38954486"}]	6	17137905	2582696477	1050660594	2019-10-29 17:12:09	75.40	2.13
SRR10303562	PRJNA578166	3.061	RNA-Seq	cDNA	Illumina HiSeq 4000		Homo sapiens	SRX7016112	GSM4128580: Nephrectomy [REF4]; Homo sapiens; RNA-Seq		TRANSCRIPTOMIC	PAIRED	ILLUMINA	GEO, GEO, submission brokered by GEO,	SRP226115	GSE139061	GSE139061	NCBI						Geo Curators	geo-group@ncbi.nlm.nih.gov		GSM4128580	SRS5537632	SAMN13051793	Nephrectomy [REF4]	Kidney		female	64	Kidney				Transcriptomic Signatures of Kidney Injury in Human Renal Biopsy Specimens		The pathogenesis and molecular signature of human acute kidney injury (AKI) remain incompletely understood, in part, owing to the heterogeneity of the disease. Further, the link between animal models and human AKI is not well characterized. Transcript expression of AKI in 39 native human renal biopsy samples was compared to 9 reference nephrectomies. These data demonstrate that the molecular sign…	[{"db": "pubmed", "id": "38954486"}]	5	20366518	3060613134	1202557979	2019-10-29 17:12:09	75.17	3.54
SRR10303563	PRJNA578166	3.073	RNA-Seq	cDNA	Illumina HiSeq 4000		Homo sapiens	SRX7016112	GSM4128580: Nephrectomy [REF4]; Homo sapiens; RNA-Seq		TRANSCRIPTOMIC	PAIRED	ILLUMINA	GEO, GEO, submission brokered by GEO,	SRP226115	GSE139061	GSE139061	NCBI						Geo Curators	geo-group@ncbi.nlm.nih.gov		GSM4128580	SRS5537632	SAMN13051793	Nephrectomy [REF4]	Kidney		female	64	Kidney				Transcriptomic Signatures of Kidney Injury in Human Renal Biopsy Specimens		The pathogenesis and molecular signature of human acute kidney injury (AKI) remain incompletely understood, in part, owing to the heterogeneity of the disease. Further, the link between animal models and human AKI is not well characterized. Transcript expression of AKI in 39 native human renal biopsy samples was compared to 9 reference nephrectomies. These data demonstrate that the molecular sign…	[{"db": "pubmed", "id": "38954486"}]	5	20440326	3073117722	1213045642	2019-10-29 17:12:09	75.21	3.40
SRR10303564	PRJNA578166	3.108	RNA-Seq	cDNA	Illumina HiSeq 4000		Homo sapiens	SRX7016112	GSM4128580: Nephrectomy [REF4]; Homo sapiens; RNA-Seq		TRANSCRIPTOMIC	PAIRED	ILLUMINA	GEO, GEO, submission brokered by GEO,	SRP226115	GSE139061	GSE139061	NCBI						Geo Curators	geo-group@ncbi.nlm.nih.gov		GSM4128580	SRS5537632	SAMN13051793	Nephrectomy [REF4]	Kidney		female	64	Kidney				Transcriptomic Signatures of Kidney Injury in Human Renal Biopsy Specimens		The pathogenesis and molecular signature of human acute kidney injury (AKI) remain incompletely understood, in part, owing to the heterogeneity of the disease. Further, the link between animal models and human AKI is not well characterized. Transcript expression of AKI in 39 native human renal biopsy samples was compared to 9 reference nephrectomies. These data demonstrate that the molecular sign…	[{"db": "pubmed", "id": "38954486"}]	5	20672904	3107793527	1212815599	2019-10-29 17:12:09	75.20	3.43
SRR10303565	PRJNA578166	3.095	RNA-Seq	cDNA	Illumina HiSeq 4000		Homo sapiens	SRX7016112	GSM4128580: Nephrectomy [REF4]; Homo sapiens; RNA-Seq		TRANSCRIPTOMIC	PAIRED	ILLUMINA	GEO, GEO, submission brokered by GEO,	SRP226115	GSE139061	GSE139061	NCBI						Geo Curators	geo-group@ncbi.nlm.nih.gov		GSM4128580	SRS5537632	SAMN13051793	Nephrectomy [REF4]	Kidney		female	64	Kidney				Transcriptomic Signatures of Kidney Injury in Human Renal Biopsy Specimens		The pathogenesis and molecular signature of human acute kidney injury (AKI) remain incompletely understood, in part, owing to the heterogeneity of the disease. Further, the link between animal models and human AKI is not well characterized. Transcript expression of AKI in 39 native human renal biopsy samples was compared to 9 reference nephrectomies. These data demonstrate that the molecular sign…	[{"db": "pubmed", "id": "38954486"}]	5	20584630	3094525331	1210077984	2019-10-29 17:12:09	75.20	3.43
SRR10303566	PRJNA578166	3.057	RNA-Seq	cDNA	Illumina HiSeq 4000		Homo sapiens	SRX7016112	GSM4128580: Nephrectomy [REF4]; Homo sapiens; RNA-Seq		TRANSCRIPTOMIC	PAIRED	ILLUMINA	GEO, GEO, submission brokered by GEO,	SRP226115	GSE139061	GSE139061	NCBI						Geo Curators	geo-group@ncbi.nlm.nih.gov		GSM4128580	SRS5537632	SAMN13051793	Nephrectomy [REF4]	Kidney		female	64	Kidney				Transcriptomic Signatures of Kidney Injury in Human Renal Biopsy Specimens		The pathogenesis and molecular signature of human acute kidney injury (AKI) remain incompletely understood, in part, owing to the heterogeneity of the disease. Further, the link between animal models and human AKI is not well characterized. Transcript expression of AKI in 39 native human renal biopsy samples was compared to 9 reference nephrectomies. These data demonstrate that the molecular sign…	[{"db": "pubmed", "id": "38954486"}]	5	20335205	3057096049	1211765408	2019-10-29 17:12:09	75.20	3.42
SRR10303567	PRJNA578166	2.491	RNA-Seq	cDNA	Illumina HiSeq 4000		Homo sapiens	SRX7016113	GSM4128581: Nephrectomy [REF5]; Homo sapiens; RNA-Seq		TRANSCRIPTOMIC	PAIRED	ILLUMINA	GEO, GEO, submission brokered by GEO,	SRP226115	GSE139061	GSE139061	NCBI						Geo Curators	geo-group@ncbi.nlm.nih.gov		GSM4128581	SRS5537633	SAMN13051817	Nephrectomy [REF5]	Kidney		male	71	Kidney				Transcriptomic Signatures of Kidney Injury in Human Renal Biopsy Specimens		The pathogenesis and molecular signature of human acute kidney injury (AKI) remain incompletely understood, in part, owing to the heterogeneity of the disease. Further, the link between animal models and human AKI is not well characterized. Transcript expression of AKI in 39 native human renal biopsy samples was compared to 9 reference nephrectomies. These data demonstrate that the molecular sign…	[{"db": "pubmed", "id": "38954486"}]	5	16566280	2490592854	982920864	2019-10-29 17:12:09	75.24	3.26
SRR10303568	PRJNA578166	2.536	RNA-Seq	cDNA	Illumina HiSeq 4000		Homo sapiens	SRX7016113	GSM4128581: Nephrectomy [REF5]; Homo sapiens; RNA-Seq		TRANSCRIPTOMIC	PAIRED	ILLUMINA	GEO, GEO, submission brokered by GEO,	SRP226115	GSE139061	GSE139061	NCBI						Geo Curators	geo-group@ncbi.nlm.nih.gov		GSM4128581	SRS5537633	SAMN13051817	Nephrectomy [REF5]	Kidney		male	71	Kidney				Transcriptomic Signatures of Kidney Injury in Human Renal Biopsy Specimens		The pathogenesis and molecular signature of human acute kidney injury (AKI) remain incompletely understood, in part, owing to the heterogeneity of the disease. Further, the link between animal models and human AKI is not well characterized. Transcript expression of AKI in 39 native human renal biopsy samples was compared to 9 reference nephrectomies. These data demonstrate that the molecular sign…	[{"db": "pubmed", "id": "38954486"}]	5	16860232	2535858700	1007007176	2019-10-29 17:12:09	75.27	3.11
SRR10303569	PRJNA578166	2.565	RNA-Seq	cDNA	Illumina HiSeq 4000		Homo sapiens	SRX7016113	GSM4128581: Nephrectomy [REF5]; Homo sapiens; RNA-Seq		TRANSCRIPTOMIC	PAIRED	ILLUMINA	GEO, GEO, submission brokered by GEO,	SRP226115	GSE139061	GSE139061	NCBI						Geo Curators	geo-group@ncbi.nlm.nih.gov		GSM4128581	SRS5537633	SAMN13051817	Nephrectomy [REF5]	Kidney		male	71	Kidney				Transcriptomic Signatures of Kidney Injury in Human Renal Biopsy Specimens		The pathogenesis and molecular signature of human acute kidney injury (AKI) remain incompletely understood, in part, owing to the heterogeneity of the disease. Further, the link between animal models and human AKI is not well characterized. Transcript expression of AKI in 39 native human renal biopsy samples was compared to 9 reference nephrectomies. These data demonstrate that the molecular sign…	[{"db": "pubmed", "id": "38954486"}]	5	17055186	2564902543	1006141589	2019-10-29 17:12:09	75.26	3.15
SRR10303570	PRJNA578166	2.562	RNA-Seq	cDNA	Illumina HiSeq 4000		Homo sapiens	SRX7016113	GSM4128581: Nephrectomy [REF5]; Homo sapiens; RNA-Seq		TRANSCRIPTOMIC	PAIRED	ILLUMINA	GEO, GEO, submission brokered by GEO,	SRP226115	GSE139061	GSE139061	NCBI						Geo Curators	geo-group@ncbi.nlm.nih.gov		GSM4128581	SRS5537633	SAMN13051817	Nephrectomy [REF5]	Kidney		male	71	Kidney				Transcriptomic Signatures of Kidney Injury in Human Renal Biopsy Specimens		The pathogenesis and molecular signature of human acute kidney injury (AKI) remain incompletely understood, in part, owing to the heterogeneity of the disease. Further, the link between animal models and human AKI is not well characterized. Transcript expression of AKI in 39 native human renal biopsy samples was compared to 9 reference nephrectomies. These data demonstrate that the molecular sign…	[{"db": "pubmed", "id": "38954486"}]	5	17036748	2561987786	1006283092	2019-10-29 17:12:09	75.26	3.17
SRR10303571	PRJNA578166	2.546	RNA-Seq	cDNA	Illumina HiSeq 4000		Homo sapiens	SRX7016113	GSM4128581: Nephrectomy [REF5]; Homo sapiens; RNA-Seq		TRANSCRIPTOMIC	PAIRED	ILLUMINA	GEO, GEO, submission brokered by GEO,	SRP226115	GSE139061	GSE139061	NCBI						Geo Curators	geo-group@ncbi.nlm.nih.gov		GSM4128581	SRS5537633	SAMN13051817	Nephrectomy [REF5]	Kidney		male	71	Kidney				Transcriptomic Signatures of Kidney Injury in Human Renal Biopsy Specimens		The pathogenesis and molecular signature of human acute kidney injury (AKI) remain incompletely understood, in part, owing to the heterogeneity of the disease. Further, the link between animal models and human AKI is not well characterized. Transcript expression of AKI in 39 native human renal biopsy samples was compared to 9 reference nephrectomies. These data demonstrate that the molecular sign…	[{"db": "pubmed", "id": "38954486"}]	5	16933085	2546436719	1014120380	2019-10-29 17:12:09	75.26	3.16
SRR10303572	PRJNA578166	2.735	RNA-Seq	cDNA	Illumina HiSeq 4000		Homo sapiens	SRX7016114	GSM4128582: Nephrectomy [REF6]; Homo sapiens; RNA-Seq		TRANSCRIPTOMIC	PAIRED	ILLUMINA	GEO, GEO, submission brokered by GEO,	SRP226115	GSE139061	GSE139061	NCBI						Geo Curators	geo-group@ncbi.nlm.nih.gov		GSM4128582	SRS5537634	SAMN13051816	Nephrectomy [REF6]	Kidney		male	69	Kidney				Transcriptomic Signatures of Kidney Injury in Human Renal Biopsy Specimens		The pathogenesis and molecular signature of human acute kidney injury (AKI) remain incompletely understood, in part, owing to the heterogeneity of the disease. Further, the link between animal models and human AKI is not well characterized. Transcript expression of AKI in 39 native human renal biopsy samples was compared to 9 reference nephrectomies. These data demonstrate that the molecular sign…	[{"db": "pubmed", "id": "38954486"}]	5	18269755	2735411536	1068105666	2019-10-29 17:12:09	74.93	4.41
SRR10303573	PRJNA578166	2.782	RNA-Seq	cDNA	Illumina HiSeq 4000		Homo sapiens	SRX7016114	GSM4128582: Nephrectomy [REF6]; Homo sapiens; RNA-Seq		TRANSCRIPTOMIC	PAIRED	ILLUMINA	GEO, GEO, submission brokered by GEO,	SRP226115	GSE139061	GSE139061	NCBI						Geo Curators	geo-group@ncbi.nlm.nih.gov		GSM4128582	SRS5537634	SAMN13051816	Nephrectomy [REF6]	Kidney		male	69	Kidney				Transcriptomic Signatures of Kidney Injury in Human Renal Biopsy Specimens		The pathogenesis and molecular signature of human acute kidney injury (AKI) remain incompletely understood, in part, owing to the heterogeneity of the disease. Further, the link between animal models and human AKI is not well characterized. Transcript expression of AKI in 39 native human renal biopsy samples was compared to 9 reference nephrectomies. These data demonstrate that the molecular sign…	[{"db": "pubmed", "id": "38954486"}]	5	18567808	2782146149	1093354482	2019-10-29 17:12:09	74.98	4.22
SRR10303574	PRJNA578166	2.812	RNA-Seq	cDNA	Illumina HiSeq 4000		Homo sapiens	SRX7016114	GSM4128582: Nephrectomy [REF6]; Homo sapiens; RNA-Seq		TRANSCRIPTOMIC	PAIRED	ILLUMINA	GEO, GEO, submission brokered by GEO,	SRP226115	GSE139061	GSE139061	NCBI						Geo Curators	geo-group@ncbi.nlm.nih.gov		GSM4128582	SRS5537634	SAMN13051816	Nephrectomy [REF6]	Kidney		male	69	Kidney				Transcriptomic Signatures of Kidney Injury in Human Renal Biopsy Specimens		The pathogenesis and molecular signature of human acute kidney injury (AKI) remain incompletely understood, in part, owing to the heterogeneity of the disease. Further, the link between animal models and human AKI is not well characterized. Transcript expression of AKI in 39 native human renal biopsy samples was compared to 9 reference nephrectomies. These data demonstrate that the molecular sign…	[{"db": "pubmed", "id": "38954486"}]	5	18774343	2812379504	1091764664	2019-10-29 17:12:09	74.96	4.29
SRR10303575	PRJNA578166	2.805	RNA-Seq	cDNA	Illumina HiSeq 4000		Homo sapiens	SRX7016114	GSM4128582: Nephrectomy [REF6]; Homo sapiens; RNA-Seq		TRANSCRIPTOMIC	PAIRED	ILLUMINA	GEO, GEO, submission brokered by GEO,	SRP226115	GSE139061	GSE139061	NCBI						Geo Curators	geo-group@ncbi.nlm.nih.gov		GSM4128582	SRS5537634	SAMN13051816	Nephrectomy [REF6]	Kidney		male	69	Kidney				Transcriptomic Signatures of Kidney Injury in Human Renal Biopsy Specimens		The pathogenesis and molecular signature of human acute kidney injury (AKI) remain incompletely understood, in part, owing to the heterogeneity of the disease. Further, the link between animal models and human AKI is not well characterized. Transcript expression of AKI in 39 native human renal biopsy samples was compared to 9 reference nephrectomies. These data demonstrate that the molecular sign…	[{"db": "pubmed", "id": "38954486"}]	5	18724063	2804704141	1090823290	2019-10-29 17:12:09	74.96	4.30
SRR10303576	PRJNA578166	2.784	RNA-Seq	cDNA	Illumina HiSeq 4000		Homo sapiens	SRX7016114	GSM4128582: Nephrectomy [REF6]; Homo sapiens; RNA-Seq		TRANSCRIPTOMIC	PAIRED	ILLUMINA	GEO, GEO, submission brokered by GEO,	SRP226115	GSE139061	GSE139061	NCBI						Geo Curators	geo-group@ncbi.nlm.nih.gov		GSM4128582	SRS5537634	SAMN13051816	Nephrectomy [REF6]	Kidney		male	69	Kidney				Transcriptomic Signatures of Kidney Injury in Human Renal Biopsy Specimens		The pathogenesis and molecular signature of human acute kidney injury (AKI) remain incompletely understood, in part, owing to the heterogeneity of the disease. Further, the link between animal models and human AKI is not well characterized. Transcript expression of AKI in 39 native human renal biopsy samples was compared to 9 reference nephrectomies. These data demonstrate that the molecular sign…	[{"db": "pubmed", "id": "38954486"}]	5	18585709	2783918474	1097649978	2019-10-29 17:12:09	74.96	4.31
SRR10303577	PRJNA578166	5.717	RNA-Seq	cDNA	Illumina HiSeq 4000		Homo sapiens	SRX7016115	GSM4128583: Nephrectomy [REF7]; Homo sapiens; RNA-Seq		TRANSCRIPTOMIC	PAIRED	ILLUMINA	GEO, GEO, submission brokered by GEO,	SRP226115	GSE139061	GSE139061	NCBI						Geo Curators	geo-group@ncbi.nlm.nih.gov		GSM4128583	SRS5537635	SAMN13051815	Nephrectomy [REF7]	Kidney		female	44	Kidney				Transcriptomic Signatures of Kidney Injury in Human Renal Biopsy Specimens		The pathogenesis and molecular signature of human acute kidney injury (AKI) remain incompletely understood, in part, owing to the heterogeneity of the disease. Further, the link between animal models and human AKI is not well characterized. Transcript expression of AKI in 39 native human renal biopsy samples was compared to 9 reference nephrectomies. These data demonstrate that the molecular sign…	[{"db": "pubmed", "id": "38954486"}]	3	38125955	5716958497	2362536676	2019-10-29 17:12:09	75.03	4.16
SRR10303578	PRJNA578166	5.882	RNA-Seq	cDNA	Illumina HiSeq 4000		Homo sapiens	SRX7016115	GSM4128583: Nephrectomy [REF7]; Homo sapiens; RNA-Seq		TRANSCRIPTOMIC	PAIRED	ILLUMINA	GEO, GEO, submission brokered by GEO,	SRP226115	GSE139061	GSE139061	NCBI						Geo Curators	geo-group@ncbi.nlm.nih.gov		GSM4128583	SRS5537635	SAMN13051815	Nephrectomy [REF7]	Kidney		female	44	Kidney				Transcriptomic Signatures of Kidney Injury in Human Renal Biopsy Specimens		The pathogenesis and molecular signature of human acute kidney injury (AKI) remain incompletely understood, in part, owing to the heterogeneity of the disease. Further, the link between animal models and human AKI is not well characterized. Transcript expression of AKI in 39 native human renal biopsy samples was compared to 9 reference nephrectomies. These data demonstrate that the molecular sign…	[{"db": "pubmed", "id": "38954486"}]	3	39215235	5881968789	2427197361	2019-10-29 17:12:09	75.05	4.07
SRR10303579	PRJNA578166	5.886	RNA-Seq	cDNA	Illumina HiSeq 4000		Homo sapiens	SRX7016115	GSM4128583: Nephrectomy [REF7]; Homo sapiens; RNA-Seq		TRANSCRIPTOMIC	PAIRED	ILLUMINA	GEO, GEO, submission brokered by GEO,	SRP226115	GSE139061	GSE139061	NCBI						Geo Curators	geo-group@ncbi.nlm.nih.gov		GSM4128583	SRS5537635	SAMN13051815	Nephrectomy [REF7]	Kidney		female	44	Kidney				Transcriptomic Signatures of Kidney Injury in Human Renal Biopsy Specimens		The pathogenesis and molecular signature of human acute kidney injury (AKI) remain incompletely understood, in part, owing to the heterogeneity of the disease. Further, the link between animal models and human AKI is not well characterized. Transcript expression of AKI in 39 native human renal biopsy samples was compared to 9 reference nephrectomies. These data demonstrate that the molecular sign…	[{"db": "pubmed", "id": "38954486"}]	3	39242207	5885815487	2428910112	2019-10-29 17:12:09	75.05	4.08
SRR10303580	PRJNA578166	5.833	RNA-Seq	cDNA	Illumina HiSeq 4000		Homo sapiens	SRX7016116	GSM4128584: Nephrectomy [REF8]; Homo sapiens; RNA-Seq		TRANSCRIPTOMIC	PAIRED	ILLUMINA	GEO, GEO, submission brokered by GEO,	SRP226115	GSE139061	GSE139061	NCBI						Geo Curators	geo-group@ncbi.nlm.nih.gov		GSM4128584	SRS5537636	SAMN13051814	Nephrectomy [REF8]	Kidney		female	33	Kidney				Transcriptomic Signatures of Kidney Injury in Human Renal Biopsy Specimens		The pathogenesis and molecular signature of human acute kidney injury (AKI) remain incompletely understood, in part, owing to the heterogeneity of the disease. Further, the link between animal models and human AKI is not well characterized. Transcript expression of AKI in 39 native human renal biopsy samples was compared to 9 reference nephrectomies. These data demonstrate that the molecular sign…	[{"db": "pubmed", "id": "38954486"}]	3	39555487	5832953888	2407704678	2019-10-29 17:12:09	73.77	7.55
SRR10303581	PRJNA578166	5.954	RNA-Seq	cDNA	Illumina HiSeq 4000		Homo sapiens	SRX7016116	GSM4128584: Nephrectomy [REF8]; Homo sapiens; RNA-Seq		TRANSCRIPTOMIC	PAIRED	ILLUMINA	GEO, GEO, submission brokered by GEO,	SRP226115	GSE139061	GSE139061	NCBI						Geo Curators	geo-group@ncbi.nlm.nih.gov		GSM4128584	SRS5537636	SAMN13051814	Nephrectomy [REF8]	Kidney		female	33	Kidney				Transcriptomic Signatures of Kidney Injury in Human Renal Biopsy Specimens		The pathogenesis and molecular signature of human acute kidney injury (AKI) remain incompletely understood, in part, owing to the heterogeneity of the disease. Further, the link between animal models and human AKI is not well characterized. Transcript expression of AKI in 39 native human renal biopsy samples was compared to 9 reference nephrectomies. These data demonstrate that the molecular sign…	[{"db": "pubmed", "id": "38954486"}]	3	40344676	5954415322	2457912412	2019-10-29 17:12:09	73.84	7.42
SRR10303582	PRJNA578166	5.959	RNA-Seq	cDNA	Illumina HiSeq 4000		Homo sapiens	SRX7016116	GSM4128584: Nephrectomy [REF8]; Homo sapiens; RNA-Seq		TRANSCRIPTOMIC	PAIRED	ILLUMINA	GEO, GEO, submission brokered by GEO,	SRP226115	GSE139061	GSE139061	NCBI						Geo Curators	geo-group@ncbi.nlm.nih.gov		GSM4128584	SRS5537636	SAMN13051814	Nephrectomy [REF8]	Kidney		female	33	Kidney				Transcriptomic Signatures of Kidney Injury in Human Renal Biopsy Specimens		The pathogenesis and molecular signature of human acute kidney injury (AKI) remain incompletely understood, in part, owing to the heterogeneity of the disease. Further, the link between animal models and human AKI is not well characterized. Transcript expression of AKI in 39 native human renal biopsy samples was compared to 9 reference nephrectomies. These data demonstrate that the molecular sign…	[{"db": "pubmed", "id": "38954486"}]	3	40377233	5959309823	2459614951	2019-10-29 17:12:09	73.84	7.41
SRR10303583	PRJNA578166	1.866	RNA-Seq	cDNA	Illumina HiSeq 4000		Homo sapiens	SRX7016117	GSM4128585: Nephrectomy [REF9]; Homo sapiens; RNA-Seq		TRANSCRIPTOMIC	PAIRED	ILLUMINA	GEO, GEO, submission brokered by GEO,	SRP226115	GSE139061	GSE139061	NCBI						Geo Curators	geo-group@ncbi.nlm.nih.gov		GSM4128585	SRS5537637	SAMN13051813	Nephrectomy [REF9]	Kidney		female	59	Kidney				Transcriptomic Signatures of Kidney Injury in Human Renal Biopsy Specimens		The pathogenesis and molecular signature of human acute kidney injury (AKI) remain incompletely understood, in part, owing to the heterogeneity of the disease. Further, the link between animal models and human AKI is not well characterized. Transcript expression of AKI in 39 native human renal biopsy samples was compared to 9 reference nephrectomies. These data demonstrate that the molecular sign…	[{"db": "pubmed", "id": "38954486"}]	6	12427719	1866499023	756789805	2019-10-29 17:12:09	75.11	3.77
SRR10303584	PRJNA578166	1.921	RNA-Seq	cDNA	Illumina HiSeq 4000		Homo sapiens	SRX7016117	GSM4128585: Nephrectomy [REF9]; Homo sapiens; RNA-Seq		TRANSCRIPTOMIC	PAIRED	ILLUMINA	GEO, GEO, submission brokered by GEO,	SRP226115	GSE139061	GSE139061	NCBI						Geo Curators	geo-group@ncbi.nlm.nih.gov		GSM4128585	SRS5537637	SAMN13051813	Nephrectomy [REF9]	Kidney		female	59	Kidney				Transcriptomic Signatures of Kidney Injury in Human Renal Biopsy Specimens		The pathogenesis and molecular signature of human acute kidney injury (AKI) remain incompletely understood, in part, owing to the heterogeneity of the disease. Further, the link between animal models and human AKI is not well characterized. Transcript expression of AKI in 39 native human renal biopsy samples was compared to 9 reference nephrectomies. These data demonstrate that the molecular sign…	[{"db": "pubmed", "id": "38954486"}]	6	12788275	1920839687	768406890	2019-10-29 17:12:09	75.12	3.74
SRR10303585	PRJNA578166	1.954	RNA-Seq	cDNA	Illumina HiSeq 4000		Homo sapiens	SRX7016117	GSM4128585: Nephrectomy [REF9]; Homo sapiens; RNA-Seq		TRANSCRIPTOMIC	PAIRED	ILLUMINA	GEO, GEO, submission brokered by GEO,	SRP226115	GSE139061	GSE139061	NCBI						Geo Curators	geo-group@ncbi.nlm.nih.gov		GSM4128585	SRS5537637	SAMN13051813	Nephrectomy [REF9]	Kidney		female	59	Kidney				Transcriptomic Signatures of Kidney Injury in Human Renal Biopsy Specimens		The pathogenesis and molecular signature of human acute kidney injury (AKI) remain incompletely understood, in part, owing to the heterogeneity of the disease. Further, the link between animal models and human AKI is not well characterized. Transcript expression of AKI in 39 native human renal biopsy samples was compared to 9 reference nephrectomies. These data demonstrate that the molecular sign…	[{"db": "pubmed", "id": "38954486"}]	6	13005466	1953889185	777909120	2019-10-29 17:12:09	75.13	3.67
SRR10303586	PRJNA578166	1.985	RNA-Seq	cDNA	Illumina HiSeq 4000		Homo sapiens	SRX7016117	GSM4128585: Nephrectomy [REF9]; Homo sapiens; RNA-Seq		TRANSCRIPTOMIC	PAIRED	ILLUMINA	GEO, GEO, submission brokered by GEO,	SRP226115	GSE139061	GSE139061	NCBI						Geo Curators	geo-group@ncbi.nlm.nih.gov		GSM4128585	SRS5537637	SAMN13051813	Nephrectomy [REF9]	Kidney		female	59	Kidney				Transcriptomic Signatures of Kidney Injury in Human Renal Biopsy Specimens		The pathogenesis and molecular signature of human acute kidney injury (AKI) remain incompletely understood, in part, owing to the heterogeneity of the disease. Further, the link between animal models and human AKI is not well characterized. Transcript expression of AKI in 39 native human renal biopsy samples was compared to 9 reference nephrectomies. These data demonstrate that the molecular sign…	[{"db": "pubmed", "id": "38954486"}]	6	13211447	1985033890	783995911	2019-10-29 17:12:09	75.14	3.64
SRR10303587	PRJNA578166	1.982	RNA-Seq	cDNA	Illumina HiSeq 4000		Homo sapiens	SRX7016117	GSM4128585: Nephrectomy [REF9]; Homo sapiens; RNA-Seq		TRANSCRIPTOMIC	PAIRED	ILLUMINA	GEO, GEO, submission brokered by GEO,	SRP226115	GSE139061	GSE139061	NCBI						Geo Curators	geo-group@ncbi.nlm.nih.gov		GSM4128585	SRS5537637	SAMN13051813	Nephrectomy [REF9]	Kidney		female	59	Kidney				Transcriptomic Signatures of Kidney Injury in Human Renal Biopsy Specimens		The pathogenesis and molecular signature of human acute kidney injury (AKI) remain incompletely understood, in part, owing to the heterogeneity of the disease. Further, the link between animal models and human AKI is not well characterized. Transcript expression of AKI in 39 native human renal biopsy samples was compared to 9 reference nephrectomies. These data demonstrate that the molecular sign…	[{"db": "pubmed", "id": "38954486"}]	6	13194961	1982489405	782632070	2019-10-29 17:12:09	75.14	3.65
SRR10303588	PRJNA578166	1.999	RNA-Seq	cDNA	Illumina HiSeq 4000		Homo sapiens	SRX7016117	GSM4128585: Nephrectomy [REF9]; Homo sapiens; RNA-Seq		TRANSCRIPTOMIC	PAIRED	ILLUMINA	GEO, GEO, submission brokered by GEO,	SRP226115	GSE139061	GSE139061	NCBI						Geo Curators	geo-group@ncbi.nlm.nih.gov		GSM4128585	SRS5537637	SAMN13051813	Nephrectomy [REF9]	Kidney		female	59	Kidney				Transcriptomic Signatures of Kidney Injury in Human Renal Biopsy Specimens		The pathogenesis and molecular signature of human acute kidney injury (AKI) remain incompletely understood, in part, owing to the heterogeneity of the disease. Further, the link between animal models and human AKI is not well characterized. Transcript expression of AKI in 39 native human renal biopsy samples was compared to 9 reference nephrectomies. These data demonstrate that the molecular sign…	[{"db": "pubmed", "id": "38954486"}]	6	13301888	1998727307	790090193	2019-10-29 17:12:09	75.14	3.62
SRR11247588	PRJNA610631	8.543	RNA-Seq	cDNA	Illumina HiSeq 2000		Homo sapiens	SRX7858115	GSM4386877: NC1; Homo sapiens; RNA-Seq		TRANSCRIPTOMIC	PAIRED	ILLUMINA	GEO, GEO, submission brokered by GEO,	SRP251760	GSE146478	GSE146478	NCBI						Geo Curators	geo-group@ncbi.nlm.nih.gov		GSM4386877	SRS6267199	SAMN14308047	NC1	skin		male	54	skin				The anti-fibrosis effect of iguratimod on skin tissues of systemic sclerosis patients		To evaluate the possibility of iguratimod working on SSc patients in clinical practice, we collected skin biopsies from three early SSc patients. Three grafts were divided equally into two irradiated nude mice and treated with iguratimod or vehicle solution subcutaneously for five weeks. Total RNA from cultured fibroblasts or xenografts were extracted by TRIzol.Differential expression analysis of…	[]	1	28476563	8542968900	2898251574	2020-11-30 16:52:25	150	0
SRR11247589	PRJNA610631	8.031	RNA-Seq	cDNA	Illumina HiSeq 2000		Homo sapiens	SRX7858116	GSM4386878: NC2; Homo sapiens; RNA-Seq		TRANSCRIPTOMIC	PAIRED	ILLUMINA	GEO, GEO, submission brokered by GEO,	SRP251760	GSE146478	GSE146478	NCBI						Geo Curators	geo-group@ncbi.nlm.nih.gov		GSM4386878	SRS6267200	SAMN14308046	NC2	skin		female	60	skin				The anti-fibrosis effect of iguratimod on skin tissues of systemic sclerosis patients		To evaluate the possibility of iguratimod working on SSc patients in clinical practice, we collected skin biopsies from three early SSc patients. Three grafts were divided equally into two irradiated nude mice and treated with iguratimod or vehicle solution subcutaneously for five weeks. Total RNA from cultured fibroblasts or xenografts were extracted by TRIzol.Differential expression analysis of…	[]	1	26768966	8030689800	2692975384	2020-11-30 16:52:25	150	0
SRR11247590	PRJNA610631	8.554	RNA-Seq	cDNA	Illumina HiSeq 2000		Homo sapiens	SRX7858117	GSM4386880: NC3; Homo sapiens; RNA-Seq		TRANSCRIPTOMIC	PAIRED	ILLUMINA	GEO, GEO, submission brokered by GEO,	SRP251760	GSE146478	GSE146478	NCBI						Geo Curators	geo-group@ncbi.nlm.nih.gov		GSM4386880	SRS6267201	SAMN14308045	NC3	skin		female	65	skin				The anti-fibrosis effect of iguratimod on skin tissues of systemic sclerosis patients		To evaluate the possibility of iguratimod working on SSc patients in clinical practice, we collected skin biopsies from three early SSc patients. Three grafts were divided equally into two irradiated nude mice and treated with iguratimod or vehicle solution subcutaneously for five weeks. Total RNA from cultured fibroblasts or xenografts were extracted by TRIzol.Differential expression analysis of…	[]	1	28513304	8553991200	2899718221	2020-11-30 16:52:25	150	0
SRR11247591	PRJNA610631	8.743	RNA-Seq	cDNA	Illumina HiSeq 2000		Homo sapiens	SRX7858118	GSM4386883: Rx1; Homo sapiens; RNA-Seq		TRANSCRIPTOMIC	PAIRED	ILLUMINA	GEO, GEO, submission brokered by GEO,	SRP251760	GSE146478	GSE146478	NCBI						Geo Curators	geo-group@ncbi.nlm.nih.gov		GSM4386883	SRS6267202	SAMN14308044	Rx1	skin		male	54	skin				The anti-fibrosis effect of iguratimod on skin tissues of systemic sclerosis patients		To evaluate the possibility of iguratimod working on SSc patients in clinical practice, we collected skin biopsies from three early SSc patients. Three grafts were divided equally into two irradiated nude mice and treated with iguratimod or vehicle solution subcutaneously for five weeks. Total RNA from cultured fibroblasts or xenografts were extracted by TRIzol.Differential expression analysis of…	[]	1	29144929	8743478700	2992392788	2020-11-30 16:52:25	150	0
SRR11247592	PRJNA610631	10.458	RNA-Seq	cDNA	Illumina HiSeq 2000		Homo sapiens	SRX7858119	GSM4386886: Rx2; Homo sapiens; RNA-Seq		TRANSCRIPTOMIC	PAIRED	ILLUMINA	GEO, GEO, submission brokered by GEO,	SRP251760	GSE146478	GSE146478	NCBI						Geo Curators	geo-group@ncbi.nlm.nih.gov		GSM4386886	SRS6267203	SAMN14308043	Rx2	skin		female	60	skin				The anti-fibrosis effect of iguratimod on skin tissues of systemic sclerosis patients		To evaluate the possibility of iguratimod working on SSc patients in clinical practice, we collected skin biopsies from three early SSc patients. Three grafts were divided equally into two irradiated nude mice and treated with iguratimod or vehicle solution subcutaneously for five weeks. Total RNA from cultured fibroblasts or xenografts were extracted by TRIzol.Differential expression analysis of…	[]	1	34858429	10457528700	3550337628	2020-11-30 16:52:25	150	0
SRR11247593	PRJNA610631	8.662	RNA-Seq	cDNA	Illumina HiSeq 2000		Homo sapiens	SRX7858120	GSM4386888: Rx3; Homo sapiens; RNA-Seq		TRANSCRIPTOMIC	PAIRED	ILLUMINA	GEO, GEO, submission brokered by GEO,	SRP251760	GSE146478	GSE146478	NCBI						Geo Curators	geo-group@ncbi.nlm.nih.gov		GSM4386888	SRS6267204	SAMN14308042	Rx3	skin		female	65	skin				The anti-fibrosis effect of iguratimod on skin tissues of systemic sclerosis patients		To evaluate the possibility of iguratimod working on SSc patients in clinical practice, we collected skin biopsies from three early SSc patients. Three grafts were divided equally into two irradiated nude mice and treated with iguratimod or vehicle solution subcutaneously for five weeks. Total RNA from cultured fibroblasts or xenografts were extracted by TRIzol.Differential expression analysis of…	[]	1	28873588	8662076400	2976431065	2020-11-30 16:52:26	150	0
SRR11858626	PRJNA635415	58.477	RNA-Seq	cDNA	Illumina NovaSeq 6000		Homo sapiens	SRX8408724	GSM4572192: Healthy1_snRNAseq; Homo sapiens; RNA-Seq		GENOMIC	PAIRED	ILLUMINA	GEO, GEO, submission brokered by GEO,	SRP264987	GSE151302	GSE151302	NCBI						Geo Curators	geo-group@ncbi.nlm.nih.gov		GSM4572192	SRS6721060	SAMN15040597	Healthy1_snRNAseq	Human Kidney		male	54	kidney				Single Cell Transcriptional and Chromatin Accessibility Profiling on the human adult kidneys		We performed single nucleus ATAC (snATAC-seq) and RNA (snRNA-seq) sequencing to generate paired, cell-type-specific chromatin accessibility and transcriptional profiles of the adult human kidney. snRNA-seq on 3 samples (Healthy1/2/3) were already done and deposited on GSE131882 as control1/2/3 (GSM3823939/GSM3823940/3823941, respectively) Overall design: n=5 human adult kidney cortex samples were…	[{"db": "pubmed", "id": "33850129"}, {"db": "pubmed", "id": "36310237"}]	1	499801345	58476757365	18031412837	2021-02-21 17:13:13	26	0
SRR11858627	PRJNA635415	18.6	RNA-Seq	cDNA	Illumina NovaSeq 6000		Homo sapiens	SRX8408725	GSM4572193: Healthy2_snRNAseq; Homo sapiens; RNA-Seq		GENOMIC	PAIRED	ILLUMINA	GEO, GEO, submission brokered by GEO,	SRP264987	GSE151302	GSE151302	NCBI						Geo Curators	geo-group@ncbi.nlm.nih.gov		GSM4572193	SRS6721061	SAMN15040596	Healthy2_snRNAseq	Human Kidney		male	62	kidney				Single Cell Transcriptional and Chromatin Accessibility Profiling on the human adult kidneys		We performed single nucleus ATAC (snATAC-seq) and RNA (snRNA-seq) sequencing to generate paired, cell-type-specific chromatin accessibility and transcriptional profiles of the adult human kidney. snRNA-seq on 3 samples (Healthy1/2/3) were already done and deposited on GSE131882 as control1/2/3 (GSM3823939/GSM3823940/3823941, respectively) Overall design: n=5 human adult kidney cortex samples were…	[{"db": "pubmed", "id": "33850129"}, {"db": "pubmed", "id": "36310237"}]	2	158972587	18599792679	5838453792	2021-02-21 17:13:13	26	0
SRR11858628	PRJNA635415	18.572	RNA-Seq	cDNA	Illumina NovaSeq 6000		Homo sapiens	SRX8408725	GSM4572193: Healthy2_snRNAseq; Homo sapiens; RNA-Seq		GENOMIC	PAIRED	ILLUMINA	GEO, GEO, submission brokered by GEO,	SRP264987	GSE151302	GSE151302	NCBI						Geo Curators	geo-group@ncbi.nlm.nih.gov		GSM4572193	SRS6721061	SAMN15040596	Healthy2_snRNAseq	Human Kidney		male	62	kidney				Single Cell Transcriptional and Chromatin Accessibility Profiling on the human adult kidneys		We performed single nucleus ATAC (snATAC-seq) and RNA (snRNA-seq) sequencing to generate paired, cell-type-specific chromatin accessibility and transcriptional profiles of the adult human kidney. snRNA-seq on 3 samples (Healthy1/2/3) were already done and deposited on GSE131882 as control1/2/3 (GSM3823939/GSM3823940/3823941, respectively) Overall design: n=5 human adult kidney cortex samples were…	[{"db": "pubmed", "id": "33850129"}, {"db": "pubmed", "id": "36310237"}]	2	158738074	18572354658	5860337441	2021-02-21 17:13:13	26	0
SRR11858629	PRJNA635415	22.995	RNA-Seq	cDNA	Illumina NovaSeq 6000		Homo sapiens	SRX8408726	GSM4572194: Healthy3_snRNAseq; Homo sapiens; RNA-Seq		GENOMIC	PAIRED	ILLUMINA	GEO, GEO, submission brokered by GEO,	SRP264987	GSE151302	GSE151302	NCBI						Geo Curators	geo-group@ncbi.nlm.nih.gov		GSM4572194	SRS6721062	SAMN15040595	Healthy3_snRNAseq	Human Kidney		female	61	kidney				Single Cell Transcriptional and Chromatin Accessibility Profiling on the human adult kidneys		We performed single nucleus ATAC (snATAC-seq) and RNA (snRNA-seq) sequencing to generate paired, cell-type-specific chromatin accessibility and transcriptional profiles of the adult human kidney. snRNA-seq on 3 samples (Healthy1/2/3) were already done and deposited on GSE131882 as control1/2/3 (GSM3823939/GSM3823940/3823941, respectively) Overall design: n=5 human adult kidney cortex samples were…	[{"db": "pubmed", "id": "33850129"}, {"db": "pubmed", "id": "36310237"}]	2	196536242	22994740314	7119548777	2021-02-21 17:13:13	26	0
SRR11858630	PRJNA635415	22.824	RNA-Seq	cDNA	Illumina NovaSeq 6000		Homo sapiens	SRX8408726	GSM4572194: Healthy3_snRNAseq; Homo sapiens; RNA-Seq		GENOMIC	PAIRED	ILLUMINA	GEO, GEO, submission brokered by GEO,	SRP264987	GSE151302	GSE151302	NCBI						Geo Curators	geo-group@ncbi.nlm.nih.gov		GSM4572194	SRS6721062	SAMN15040595	Healthy3_snRNAseq	Human Kidney		female	61	kidney				Single Cell Transcriptional and Chromatin Accessibility Profiling on the human adult kidneys		We performed single nucleus ATAC (snATAC-seq) and RNA (snRNA-seq) sequencing to generate paired, cell-type-specific chromatin accessibility and transcriptional profiles of the adult human kidney. snRNA-seq on 3 samples (Healthy1/2/3) were already done and deposited on GSE131882 as control1/2/3 (GSM3823939/GSM3823940/3823941, respectively) Overall design: n=5 human adult kidney cortex samples were…	[{"db": "pubmed", "id": "33850129"}, {"db": "pubmed", "id": "36310237"}]	2	195075256	22823804952	7094444851	2021-02-21 17:13:13	26	0
SRR11858631	PRJNA635415	111.263	RNA-Seq	cDNA	Illumina NovaSeq 6000		Homo sapiens	SRX8408727	GSM4572195: Healthy4_snRNAseq; Homo sapiens; RNA-Seq		TRANSCRIPTOMIC	PAIRED	ILLUMINA	GEO, GEO, submission brokered by GEO,	SRP264987	GSE151302	GSE151302	NCBI						Geo Curators	geo-group@ncbi.nlm.nih.gov		GSM4572195	SRS6721063	SAMN15040594	Healthy4_snRNAseq	Human Kidney		male	50	kidney				Single Cell Transcriptional and Chromatin Accessibility Profiling on the human adult kidneys		We performed single nucleus ATAC (snATAC-seq) and RNA (snRNA-seq) sequencing to generate paired, cell-type-specific chromatin accessibility and transcriptional profiles of the adult human kidney. snRNA-seq on 3 samples (Healthy1/2/3) were already done and deposited on GSE131882 as control1/2/3 (GSM3823939/GSM3823940/3823941, respectively) Overall design: n=5 human adult kidney cortex samples were…	[{"db": "pubmed", "id": "33850129"}, {"db": "pubmed", "id": "36310237"}]	1	368420549	111263005798	37720052498	2021-02-21 17:13:13	151	0
SRR11858632	PRJNA635415	93.717	RNA-Seq	cDNA	Illumina NovaSeq 6000		Homo sapiens	SRX8408728	GSM4572196: Healthy5_snRNAseq; Homo sapiens; RNA-Seq		TRANSCRIPTOMIC	PAIRED	ILLUMINA	GEO, GEO, submission brokered by GEO,	SRP264987	GSE151302	GSE151302	NCBI						Geo Curators	geo-group@ncbi.nlm.nih.gov		GSM4572196	SRS6721064	SAMN15040593	Healthy5_snRNAseq	Human Kidney		female	52	kidney				Single Cell Transcriptional and Chromatin Accessibility Profiling on the human adult kidneys		We performed single nucleus ATAC (snATAC-seq) and RNA (snRNA-seq) sequencing to generate paired, cell-type-specific chromatin accessibility and transcriptional profiles of the adult human kidney. snRNA-seq on 3 samples (Healthy1/2/3) were already done and deposited on GSE131882 as control1/2/3 (GSM3823939/GSM3823940/3823941, respectively) Overall design: n=5 human adult kidney cortex samples were…	[{"db": "pubmed", "id": "33850129"}, {"db": "pubmed", "id": "36310237"}]	1	310322473	93717386846	31541827374	2021-02-21 17:13:13	151	0
SRR12595362	PRJNA661585	11.805	RNA-Seq	cDNA	Illumina HiSeq 4000		Homo sapiens	SRX9079371	GSM4769587: C0014FJ; Homo sapiens; RNA-Seq		TRANSCRIPTOMIC	PAIRED	ILLUMINA	GEO, GEO, submission brokered by GEO,	SRP280168	GSE157538	GSE157538	NCBI						Geo Curators	geo-group@ncbi.nlm.nih.gov		GSM4769587	SRS7326349	SAMN16064501	C0014FJ	Skin biopsy		female	26	skin				RNA sequencing of chronic graft versus host disease skin lesions defines shared and unique inflammatory pathways characterizing lichen planus and morphea		Providing new insights into the mechanisms of each skin cGVHD subtype to discover new potentially efficient drugs. Overall design: Skin mRNAseq analysis of recipients and controls included in cutaneous cGHVD study.Were considered lichen planus cGVHD (n=8), morphea cGVHD and healthy skin (referred as controls) (n=6).	[{"db": "pubmed", "id": "35008096"}]	1	58439211	11804720622	4850810622	2022-01-12 10:49:18	101	0
SRR12595363	PRJNA661585	14.982	RNA-Seq	cDNA	Illumina HiSeq 4000		Homo sapiens	SRX9079372	GSM4769588: C0014FL; Homo sapiens; RNA-Seq		TRANSCRIPTOMIC	PAIRED	ILLUMINA	GEO, GEO, submission brokered by GEO,	SRP280168	GSE157538	GSE157538	NCBI						Geo Curators	geo-group@ncbi.nlm.nih.gov		GSM4769588	SRS7326350	SAMN16064500	C0014FL	Skin biopsy		male	38	skin				RNA sequencing of chronic graft versus host disease skin lesions defines shared and unique inflammatory pathways characterizing lichen planus and morphea		Providing new insights into the mechanisms of each skin cGVHD subtype to discover new potentially efficient drugs. Overall design: Skin mRNAseq analysis of recipients and controls included in cutaneous cGHVD study.Were considered lichen planus cGVHD (n=8), morphea cGVHD and healthy skin (referred as controls) (n=6).	[{"db": "pubmed", "id": "35008096"}]	1	74166800	14981693600	6548142332	2022-01-12 10:49:18	101	0
SRR12595364	PRJNA661585	12.113	RNA-Seq	cDNA	Illumina HiSeq 4000		Homo sapiens	SRX9079373	GSM4769589: C0014FR; Homo sapiens; RNA-Seq		TRANSCRIPTOMIC	PAIRED	ILLUMINA	GEO, GEO, submission brokered by GEO,	SRP280168	GSE157538	GSE157538	NCBI						Geo Curators	geo-group@ncbi.nlm.nih.gov		GSM4769589	SRS7326351	SAMN16064499	C0014FR	Skin biopsy		female	66	skin				RNA sequencing of chronic graft versus host disease skin lesions defines shared and unique inflammatory pathways characterizing lichen planus and morphea		Providing new insights into the mechanisms of each skin cGVHD subtype to discover new potentially efficient drugs. Overall design: Skin mRNAseq analysis of recipients and controls included in cutaneous cGHVD study.Were considered lichen planus cGVHD (n=8), morphea cGVHD and healthy skin (referred as controls) (n=6).	[{"db": "pubmed", "id": "35008096"}]	1	59966386	12113209972	4896637782	2022-01-12 10:49:18	101	0
SRR12595365	PRJNA661585	12.559	RNA-Seq	cDNA	Illumina HiSeq 4000		Homo sapiens	SRX9079374	GSM4769590: C0014FT; Homo sapiens; RNA-Seq		TRANSCRIPTOMIC	PAIRED	ILLUMINA	GEO, GEO, submission brokered by GEO,	SRP280168	GSE157538	GSE157538	NCBI						Geo Curators	geo-group@ncbi.nlm.nih.gov		GSM4769590	SRS7326352	SAMN16064498	C0014FT	Skin biopsy		female	42	skin				RNA sequencing of chronic graft versus host disease skin lesions defines shared and unique inflammatory pathways characterizing lichen planus and morphea		Providing new insights into the mechanisms of each skin cGVHD subtype to discover new potentially efficient drugs. Overall design: Skin mRNAseq analysis of recipients and controls included in cutaneous cGHVD study.Were considered lichen planus cGVHD (n=8), morphea cGVHD and healthy skin (referred as controls) (n=6).	[{"db": "pubmed", "id": "35008096"}]	1	62171360	12558614720	4938597718	2022-01-12 10:49:18	101	0
SRR12595366	PRJNA661585	13.661	RNA-Seq	cDNA	Illumina HiSeq 4000		Homo sapiens	SRX9079375	GSM4769591: C0014FV; Homo sapiens; RNA-Seq		TRANSCRIPTOMIC	PAIRED	ILLUMINA	GEO, GEO, submission brokered by GEO,	SRP280168	GSE157538	GSE157538	NCBI						Geo Curators	geo-group@ncbi.nlm.nih.gov		GSM4769591	SRS7326353	SAMN16064497	C0014FV	Skin biopsy		female	57	skin				RNA sequencing of chronic graft versus host disease skin lesions defines shared and unique inflammatory pathways characterizing lichen planus and morphea		Providing new insights into the mechanisms of each skin cGVHD subtype to discover new potentially efficient drugs. Overall design: Skin mRNAseq analysis of recipients and controls included in cutaneous cGHVD study.Were considered lichen planus cGVHD (n=8), morphea cGVHD and healthy skin (referred as controls) (n=6).	[{"db": "pubmed", "id": "35008096"}]	1	67630847	13661431094	5358093964	2022-01-12 10:49:18	101	0
SRR12595367	PRJNA661585	12.391	RNA-Seq	cDNA	Illumina HiSeq 4000		Homo sapiens	SRX9079376	GSM4769592: C0014FZ; Homo sapiens; RNA-Seq		TRANSCRIPTOMIC	PAIRED	ILLUMINA	GEO, GEO, submission brokered by GEO,	SRP280168	GSE157538	GSE157538	NCBI						Geo Curators	geo-group@ncbi.nlm.nih.gov		GSM4769592	SRS7326354	SAMN16064496	C0014FZ	Skin biopsy		female	60	skin				RNA sequencing of chronic graft versus host disease skin lesions defines shared and unique inflammatory pathways characterizing lichen planus and morphea		Providing new insights into the mechanisms of each skin cGVHD subtype to discover new potentially efficient drugs. Overall design: Skin mRNAseq analysis of recipients and controls included in cutaneous cGHVD study.Were considered lichen planus cGVHD (n=8), morphea cGVHD and healthy skin (referred as controls) (n=6).	[{"db": "pubmed", "id": "35008096"}]	1	61340664	12390814128	5018366544	2022-01-12 10:49:18	101	0
SRR12595368	PRJNA661585	9.682	RNA-Seq	cDNA	Illumina HiSeq 4000		Homo sapiens	SRX9079377	GSM4769593: C0014G0; Homo sapiens; RNA-Seq		TRANSCRIPTOMIC	PAIRED	ILLUMINA	GEO, GEO, submission brokered by GEO,	SRP280168	GSE157538	GSE157538	NCBI						Geo Curators	geo-group@ncbi.nlm.nih.gov		GSM4769593	SRS7326355	SAMN16064495	C0014G0	Skin biopsy		male	67	skin				RNA sequencing of chronic graft versus host disease skin lesions defines shared and unique inflammatory pathways characterizing lichen planus and morphea		Providing new insights into the mechanisms of each skin cGVHD subtype to discover new potentially efficient drugs. Overall design: Skin mRNAseq analysis of recipients and controls included in cutaneous cGHVD study.Were considered lichen planus cGVHD (n=8), morphea cGVHD and healthy skin (referred as controls) (n=6).	[{"db": "pubmed", "id": "35008096"}]	1	47931241	9682110682	3861988600	2022-01-12 10:49:18	101	0
SRR12595369	PRJNA661585	14.81	RNA-Seq	cDNA	Illumina HiSeq 4000		Homo sapiens	SRX9079378	GSM4769594: C0014FM; Homo sapiens; RNA-Seq		TRANSCRIPTOMIC	PAIRED	ILLUMINA	GEO, GEO, submission brokered by GEO,	SRP280168	GSE157538	GSE157538	NCBI						Geo Curators	geo-group@ncbi.nlm.nih.gov		GSM4769594	SRS7326356	SAMN16064494	C0014FM	Skin biopsy		female	58	skin				RNA sequencing of chronic graft versus host disease skin lesions defines shared and unique inflammatory pathways characterizing lichen planus and morphea		Providing new insights into the mechanisms of each skin cGVHD subtype to discover new potentially efficient drugs. Overall design: Skin mRNAseq analysis of recipients and controls included in cutaneous cGHVD study.Were considered lichen planus cGVHD (n=8), morphea cGVHD and healthy skin (referred as controls) (n=6).	[{"db": "pubmed", "id": "35008096"}]	1	73318004	14810236808	5945347645	2022-01-12 10:49:18	101	0
SRR12595370	PRJNA661585	11.481	RNA-Seq	cDNA	Illumina HiSeq 4000		Homo sapiens	SRX9079379	GSM4769595: C0014FQ; Homo sapiens; RNA-Seq		TRANSCRIPTOMIC	PAIRED	ILLUMINA	GEO, GEO, submission brokered by GEO,	SRP280168	GSE157538	GSE157538	NCBI						Geo Curators	geo-group@ncbi.nlm.nih.gov		GSM4769595	SRS7326357	SAMN16064493	C0014FQ	Skin biopsy		male	59	skin				RNA sequencing of chronic graft versus host disease skin lesions defines shared and unique inflammatory pathways characterizing lichen planus and morphea		Providing new insights into the mechanisms of each skin cGVHD subtype to discover new potentially efficient drugs. Overall design: Skin mRNAseq analysis of recipients and controls included in cutaneous cGHVD study.Were considered lichen planus cGVHD (n=8), morphea cGVHD and healthy skin (referred as controls) (n=6).	[{"db": "pubmed", "id": "35008096"}]	1	56834828	11480635256	4559310335	2022-01-12 10:49:18	101	0
SRR12595371	PRJNA661585	12.903	RNA-Seq	cDNA	Illumina HiSeq 4000		Homo sapiens	SRX9079380	GSM4769596: C0014FS; Homo sapiens; RNA-Seq		TRANSCRIPTOMIC	PAIRED	ILLUMINA	GEO, GEO, submission brokered by GEO,	SRP280168	GSE157538	GSE157538	NCBI						Geo Curators	geo-group@ncbi.nlm.nih.gov		GSM4769596	SRS7326358	SAMN16064492	C0014FS	Skin biopsy		male	55	skin				RNA sequencing of chronic graft versus host disease skin lesions defines shared and unique inflammatory pathways characterizing lichen planus and morphea		Providing new insights into the mechanisms of each skin cGVHD subtype to discover new potentially efficient drugs. Overall design: Skin mRNAseq analysis of recipients and controls included in cutaneous cGHVD study.Were considered lichen planus cGVHD (n=8), morphea cGVHD and healthy skin (referred as controls) (n=6).	[{"db": "pubmed", "id": "35008096"}]	1	63876889	12903131578	5685940778	2022-01-12 10:49:18	101	0
SRR12595372	PRJNA661585	10.623	RNA-Seq	cDNA	Illumina HiSeq 4000		Homo sapiens	SRX9079381	GSM4769597: C0014FW; Homo sapiens; RNA-Seq		TRANSCRIPTOMIC	PAIRED	ILLUMINA	GEO, GEO, submission brokered by GEO,	SRP280168	GSE157538	GSE157538	NCBI						Geo Curators	geo-group@ncbi.nlm.nih.gov		GSM4769597	SRS7326359	SAMN16064491	C0014FW	Skin biopsy		female	42	skin				RNA sequencing of chronic graft versus host disease skin lesions defines shared and unique inflammatory pathways characterizing lichen planus and morphea		Providing new insights into the mechanisms of each skin cGVHD subtype to discover new potentially efficient drugs. Overall design: Skin mRNAseq analysis of recipients and controls included in cutaneous cGHVD study.Were considered lichen planus cGVHD (n=8), morphea cGVHD and healthy skin (referred as controls) (n=6).	[{"db": "pubmed", "id": "35008096"}]	1	52588110	10622798220	4260583748	2022-01-12 10:49:18	101	0
SRR12595373	PRJNA661585	14.947	RNA-Seq	cDNA	Illumina HiSeq 4000		Homo sapiens	SRX9079382	GSM4769598: C0014FX; Homo sapiens; RNA-Seq		TRANSCRIPTOMIC	PAIRED	ILLUMINA	GEO, GEO, submission brokered by GEO,	SRP280168	GSE157538	GSE157538	NCBI						Geo Curators	geo-group@ncbi.nlm.nih.gov		GSM4769598	SRS7326360	SAMN16064490	C0014FX	Skin biopsy		male	55	skin				RNA sequencing of chronic graft versus host disease skin lesions defines shared and unique inflammatory pathways characterizing lichen planus and morphea		Providing new insights into the mechanisms of each skin cGVHD subtype to discover new potentially efficient drugs. Overall design: Skin mRNAseq analysis of recipients and controls included in cutaneous cGHVD study.Were considered lichen planus cGVHD (n=8), morphea cGVHD and healthy skin (referred as controls) (n=6).	[{"db": "pubmed", "id": "35008096"}]	1	73992575	14946500150	6563027512	2022-01-12 10:49:18	101	0
SRR12595374	PRJNA661585	16.565	RNA-Seq	cDNA	Illumina HiSeq 4000		Homo sapiens	SRX9079383	GSM4769599: C0014FY; Homo sapiens; RNA-Seq		TRANSCRIPTOMIC	PAIRED	ILLUMINA	GEO, GEO, submission brokered by GEO,	SRP280168	GSE157538	GSE157538	NCBI						Geo Curators	geo-group@ncbi.nlm.nih.gov		GSM4769599	SRS7326361	SAMN16064489	C0014FY	Skin biopsy		male	67	skin				RNA sequencing of chronic graft versus host disease skin lesions defines shared and unique inflammatory pathways characterizing lichen planus and morphea		Providing new insights into the mechanisms of each skin cGVHD subtype to discover new potentially efficient drugs. Overall design: Skin mRNAseq analysis of recipients and controls included in cutaneous cGHVD study.Were considered lichen planus cGVHD (n=8), morphea cGVHD and healthy skin (referred as controls) (n=6).	[{"db": "pubmed", "id": "35008096"}]	1	82004794	16564968388	6673976434	2022-01-12 10:49:18	101	0
SRR12595375	PRJNA661585	10.977	RNA-Seq	cDNA	Illumina HiSeq 4000		Homo sapiens	SRX9079384	GSM4769600: C0014FE; Homo sapiens; RNA-Seq		TRANSCRIPTOMIC	PAIRED	ILLUMINA	GEO, GEO, submission brokered by GEO,	SRP280168	GSE157538	GSE157538	NCBI						Geo Curators	geo-group@ncbi.nlm.nih.gov		GSM4769600	SRS7326362	SAMN16064488	C0014FE	Skin biopsy		male	31	skin				RNA sequencing of chronic graft versus host disease skin lesions defines shared and unique inflammatory pathways characterizing lichen planus and morphea		Providing new insights into the mechanisms of each skin cGVHD subtype to discover new potentially efficient drugs. Overall design: Skin mRNAseq analysis of recipients and controls included in cutaneous cGHVD study.Were considered lichen planus cGVHD (n=8), morphea cGVHD and healthy skin (referred as controls) (n=6).	[{"db": "pubmed", "id": "35008096"}]	1	54340072	10976694544	4450207575	2022-01-12 10:49:18	101	0
SRR12595376	PRJNA661585	10.915	RNA-Seq	cDNA	Illumina HiSeq 4000		Homo sapiens	SRX9079385	GSM4769601: C0014FF; Homo sapiens; RNA-Seq		TRANSCRIPTOMIC	PAIRED	ILLUMINA	GEO, GEO, submission brokered by GEO,	SRP280168	GSE157538	GSE157538	NCBI						Geo Curators	geo-group@ncbi.nlm.nih.gov		GSM4769601	SRS7326363	SAMN16064487	C0014FF	Skin biopsy		female	18	skin				RNA sequencing of chronic graft versus host disease skin lesions defines shared and unique inflammatory pathways characterizing lichen planus and morphea		Providing new insights into the mechanisms of each skin cGVHD subtype to discover new potentially efficient drugs. Overall design: Skin mRNAseq analysis of recipients and controls included in cutaneous cGHVD study.Were considered lichen planus cGVHD (n=8), morphea cGVHD and healthy skin (referred as controls) (n=6).	[{"db": "pubmed", "id": "35008096"}]	1	54033887	10914845174	4444097227	2022-01-12 10:49:18	101	0
SRR12595377	PRJNA661585	12.097	RNA-Seq	cDNA	Illumina HiSeq 4000		Homo sapiens	SRX9079386	GSM4769602: C0014FG; Homo sapiens; RNA-Seq		TRANSCRIPTOMIC	PAIRED	ILLUMINA	GEO, GEO, submission brokered by GEO,	SRP280168	GSE157538	GSE157538	NCBI						Geo Curators	geo-group@ncbi.nlm.nih.gov		GSM4769602	SRS7326364	SAMN16064486	C0014FG	Skin biopsy		female	47	skin				RNA sequencing of chronic graft versus host disease skin lesions defines shared and unique inflammatory pathways characterizing lichen planus and morphea		Providing new insights into the mechanisms of each skin cGVHD subtype to discover new potentially efficient drugs. Overall design: Skin mRNAseq analysis of recipients and controls included in cutaneous cGHVD study.Were considered lichen planus cGVHD (n=8), morphea cGVHD and healthy skin (referred as controls) (n=6).	[{"db": "pubmed", "id": "35008096"}]	1	59886616	12097096432	4988891377	2022-01-12 10:49:18	101	0
SRR12595378	PRJNA661585	16.748	RNA-Seq	cDNA	Illumina HiSeq 4000		Homo sapiens	SRX9079387	GSM4769603: C0014FH; Homo sapiens; RNA-Seq		TRANSCRIPTOMIC	PAIRED	ILLUMINA	GEO, GEO, submission brokered by GEO,	SRP280168	GSE157538	GSE157538	NCBI						Geo Curators	geo-group@ncbi.nlm.nih.gov		GSM4769603	SRS7326365	SAMN16064485	C0014FH	Skin biopsy		female	56	skin				RNA sequencing of chronic graft versus host disease skin lesions defines shared and unique inflammatory pathways characterizing lichen planus and morphea		Providing new insights into the mechanisms of each skin cGVHD subtype to discover new potentially efficient drugs. Overall design: Skin mRNAseq analysis of recipients and controls included in cutaneous cGHVD study.Were considered lichen planus cGVHD (n=8), morphea cGVHD and healthy skin (referred as controls) (n=6).	[{"db": "pubmed", "id": "35008096"}]	1	82908847	16747587094	7666274619	2022-01-12 10:49:18	101	0
SRR12595379	PRJNA661585	15.138	RNA-Seq	cDNA	Illumina HiSeq 4000		Homo sapiens	SRX9079388	GSM4769604: C0014FK; Homo sapiens; RNA-Seq		TRANSCRIPTOMIC	PAIRED	ILLUMINA	GEO, GEO, submission brokered by GEO,	SRP280168	GSE157538	GSE157538	NCBI						Geo Curators	geo-group@ncbi.nlm.nih.gov		GSM4769604	SRS7326366	SAMN16064484	C0014FK	Skin biopsy		female	23	skin				RNA sequencing of chronic graft versus host disease skin lesions defines shared and unique inflammatory pathways characterizing lichen planus and morphea		Providing new insights into the mechanisms of each skin cGVHD subtype to discover new potentially efficient drugs. Overall design: Skin mRNAseq analysis of recipients and controls included in cutaneous cGHVD study.Were considered lichen planus cGVHD (n=8), morphea cGVHD and healthy skin (referred as controls) (n=6).	[{"db": "pubmed", "id": "35008096"}]	1	74941278	15138138156	6190364125	2022-01-12 10:49:18	101	0
SRR12595380	PRJNA661585	13.886	RNA-Seq	cDNA	Illumina HiSeq 4000		Homo sapiens	SRX9079389	GSM4769605: C0014G1; Homo sapiens; RNA-Seq		TRANSCRIPTOMIC	PAIRED	ILLUMINA	GEO, GEO, submission brokered by GEO,	SRP280168	GSE157538	GSE157538	NCBI						Geo Curators	geo-group@ncbi.nlm.nih.gov		GSM4769605	SRS7326367	SAMN16064483	C0014G1	Skin biopsy		female	19	skin				RNA sequencing of chronic graft versus host disease skin lesions defines shared and unique inflammatory pathways characterizing lichen planus and morphea		Providing new insights into the mechanisms of each skin cGVHD subtype to discover new potentially efficient drugs. Overall design: Skin mRNAseq analysis of recipients and controls included in cutaneous cGHVD study.Were considered lichen planus cGVHD (n=8), morphea cGVHD and healthy skin (referred as controls) (n=6).	[{"db": "pubmed", "id": "35008096"}]	1	68742890	13886063780	6075791231	2022-01-12 10:49:18	101	0
SRR12742735	PRJNA666421	12.082	RNA-Seq	cDNA	NextSeq 500		Homo sapiens	SRX9215252	GSM4809681: IMSA001_EPI_H; Homo sapiens; RNA-Seq		TRANSCRIPTOMIC	PAIRED	ILLUMINA	GEO, GEO, submission brokered by GEO,	SRP285804	GSE158752	GSE158752	NCBI						Geo Curators	geo-group@ncbi.nlm.nih.gov		GSM4809681	SRS7449152	SAMN16292059	IMSA001_EPI_H	Bronchial Epithelial RNA Extraction		male	31	lung				Expression of SARS-CoV-2 receptor ACE2 and coincident host response signature varies by asthma inflammatory phenotype		Identification and characterization of gene expression using Next Generation Sequencing (NGS) of mRNA sequence from bronchial epithelial cells (BEC) obtained from asthma patients with varying clinical disease severity Overall design: Samples were harvested by bronchoscopically obtained endobronchial brushing and subjected to RNA sequencing.	[{"db": "pubmed", "id": "32531372"}, {"db": "pubmed", "id": "34591794"}]	1	80547691	12082153650	4559787575	2020-10-02 18:10:36	75	0
SRR12742736	PRJNA666421	7.983	RNA-Seq	cDNA	NextSeq 500		Homo sapiens	SRX9215253	GSM4809682: IMSA002_EPI_H; Homo sapiens; RNA-Seq		TRANSCRIPTOMIC	PAIRED	ILLUMINA	GEO, GEO, submission brokered by GEO,	SRP285804	GSE158752	GSE158752	NCBI						Geo Curators	geo-group@ncbi.nlm.nih.gov		GSM4809682	SRS7449153	SAMN16292058	IMSA002_EPI_H	Bronchial Epithelial RNA Extraction		female	35	lung				Expression of SARS-CoV-2 receptor ACE2 and coincident host response signature varies by asthma inflammatory phenotype		Identification and characterization of gene expression using Next Generation Sequencing (NGS) of mRNA sequence from bronchial epithelial cells (BEC) obtained from asthma patients with varying clinical disease severity Overall design: Samples were harvested by bronchoscopically obtained endobronchial brushing and subjected to RNA sequencing.	[{"db": "pubmed", "id": "32531372"}, {"db": "pubmed", "id": "34591794"}]	1	53222090	7983313500	3068248682	2020-10-02 18:10:36	75	0
SRR12742744	PRJNA666421	6.64	RNA-Seq	cDNA	NextSeq 500		Homo sapiens	SRX9215261	GSM4809690: IMSA012_EPI_H; Homo sapiens; RNA-Seq		TRANSCRIPTOMIC	PAIRED	ILLUMINA	GEO, GEO, submission brokered by GEO,	SRP285804	GSE158752	GSE158752	NCBI						Geo Curators	geo-group@ncbi.nlm.nih.gov		GSM4809690	SRS7449161	SAMN16292837	IMSA012_EPI_H	Bronchial Epithelial RNA Extraction		female	24	lung				Expression of SARS-CoV-2 receptor ACE2 and coincident host response signature varies by asthma inflammatory phenotype		Identification and characterization of gene expression using Next Generation Sequencing (NGS) of mRNA sequence from bronchial epithelial cells (BEC) obtained from asthma patients with varying clinical disease severity Overall design: Samples were harvested by bronchoscopically obtained endobronchial brushing and subjected to RNA sequencing.	[{"db": "pubmed", "id": "32531372"}, {"db": "pubmed", "id": "34591794"}]	1	44267454	6640118100	2866189360	2020-10-02 18:10:36	75	0
SRR12742748	PRJNA666421	6.713	RNA-Seq	cDNA	NextSeq 500		Homo sapiens	SRX9215265	GSM4809694: IMSA020_EPI_H; Homo sapiens; RNA-Seq		TRANSCRIPTOMIC	PAIRED	ILLUMINA	GEO, GEO, submission brokered by GEO,	SRP285804	GSE158752	GSE158752	NCBI						Geo Curators	geo-group@ncbi.nlm.nih.gov		GSM4809694	SRS7449165	SAMN16292833	IMSA020_EPI_H	Bronchial Epithelial RNA Extraction		female	27	lung				Expression of SARS-CoV-2 receptor ACE2 and coincident host response signature varies by asthma inflammatory phenotype		Identification and characterization of gene expression using Next Generation Sequencing (NGS) of mRNA sequence from bronchial epithelial cells (BEC) obtained from asthma patients with varying clinical disease severity Overall design: Samples were harvested by bronchoscopically obtained endobronchial brushing and subjected to RNA sequencing.	[{"db": "pubmed", "id": "32531372"}, {"db": "pubmed", "id": "34591794"}]	1	44752024	6712803600	2897238547	2020-10-02 18:10:36	75	0
SRR12742749	PRJNA666421	6.982	RNA-Seq	cDNA	NextSeq 500		Homo sapiens	SRX9215266	GSM4809695: IMSA021_EPI_H; Homo sapiens; RNA-Seq		TRANSCRIPTOMIC	PAIRED	ILLUMINA	GEO, GEO, submission brokered by GEO,	SRP285804	GSE158752	GSE158752	NCBI						Geo Curators	geo-group@ncbi.nlm.nih.gov		GSM4809695	SRS7449166	SAMN16292832	IMSA021_EPI_H	Bronchial Epithelial RNA Extraction		female	53	lung				Expression of SARS-CoV-2 receptor ACE2 and coincident host response signature varies by asthma inflammatory phenotype		Identification and characterization of gene expression using Next Generation Sequencing (NGS) of mRNA sequence from bronchial epithelial cells (BEC) obtained from asthma patients with varying clinical disease severity Overall design: Samples were harvested by bronchoscopically obtained endobronchial brushing and subjected to RNA sequencing.	[{"db": "pubmed", "id": "32531372"}, {"db": "pubmed", "id": "34591794"}]	1	46546266	6981939900	3000485400	2020-10-02 18:10:36	75	0
SRR12742770	PRJNA666421	11.332	RNA-Seq	cDNA	NextSeq 500		Homo sapiens	SRX9215286	GSM4809715: IMSA049_EPI_H; Homo sapiens; RNA-Seq		TRANSCRIPTOMIC	PAIRED	ILLUMINA	GEO, GEO, submission brokered by GEO,	SRP285804	GSE158752	GSE158752	NCBI						Geo Curators	geo-group@ncbi.nlm.nih.gov		GSM4809715	SRS7449186	SAMN16292846	IMSA049_EPI_H	Bronchial Epithelial RNA Extraction		female	20	lung				Expression of SARS-CoV-2 receptor ACE2 and coincident host response signature varies by asthma inflammatory phenotype		Identification and characterization of gene expression using Next Generation Sequencing (NGS) of mRNA sequence from bronchial epithelial cells (BEC) obtained from asthma patients with varying clinical disease severity Overall design: Samples were harvested by bronchoscopically obtained endobronchial brushing and subjected to RNA sequencing.	[{"db": "pubmed", "id": "32531372"}, {"db": "pubmed", "id": "34591794"}]	1	75543818	11331572700	4762279343	2020-10-02 18:10:37	75	0
SRR12742772	PRJNA666421	6.202	RNA-Seq	cDNA	NextSeq 500		Homo sapiens	SRX9215288	GSM4809717: IMSA052_EPI_H; Homo sapiens; RNA-Seq		TRANSCRIPTOMIC	PAIRED	ILLUMINA	GEO, GEO, submission brokered by GEO,	SRP285804	GSE158752	GSE158752	NCBI						Geo Curators	geo-group@ncbi.nlm.nih.gov		GSM4809717	SRS7449188	SAMN16292844	IMSA052_EPI_H	Bronchial Epithelial RNA Extraction		female	43	lung				Expression of SARS-CoV-2 receptor ACE2 and coincident host response signature varies by asthma inflammatory phenotype		Identification and characterization of gene expression using Next Generation Sequencing (NGS) of mRNA sequence from bronchial epithelial cells (BEC) obtained from asthma patients with varying clinical disease severity Overall design: Samples were harvested by bronchoscopically obtained endobronchial brushing and subjected to RNA sequencing.	[{"db": "pubmed", "id": "32531372"}, {"db": "pubmed", "id": "34591794"}]	1	41343403	6201510450	2623396266	2020-10-02 18:10:37	75	0
SRR12742785	PRJNA666421	6.321	RNA-Seq	cDNA	NextSeq 500		Homo sapiens	SRX9215298	GSM4809727: IMSA064_EPI_H; Homo sapiens; RNA-Seq		TRANSCRIPTOMIC	PAIRED	ILLUMINA	GEO, GEO, submission brokered by GEO,	SRP285804	GSE158752	GSE158752	NCBI						Geo Curators	geo-group@ncbi.nlm.nih.gov		GSM4809727	SRS7449198	SAMN16292860	IMSA064_EPI_H	Bronchial Epithelial RNA Extraction		female	40	lung				Expression of SARS-CoV-2 receptor ACE2 and coincident host response signature varies by asthma inflammatory phenotype		Identification and characterization of gene expression using Next Generation Sequencing (NGS) of mRNA sequence from bronchial epithelial cells (BEC) obtained from asthma patients with varying clinical disease severity Overall design: Samples were harvested by bronchoscopically obtained endobronchial brushing and subjected to RNA sequencing.	[{"db": "pubmed", "id": "32531372"}, {"db": "pubmed", "id": "34591794"}]	1	42136947	6320542050	2521912930	2020-10-02 18:10:37	75	0
SRR12742791	PRJNA666421	6.019	RNA-Seq	cDNA	NextSeq 500		Homo sapiens	SRX9215303	GSM4809732: IMSA069_EPI_H; Homo sapiens; RNA-Seq		TRANSCRIPTOMIC	PAIRED	ILLUMINA	GEO, GEO, submission brokered by GEO,	SRP285804	GSE158752	GSE158752	NCBI						Geo Curators	geo-group@ncbi.nlm.nih.gov		GSM4809732	SRS7449203	SAMN16292855	IMSA069_EPI_H	Bronchial Epithelial RNA Extraction		female	65	lung				Expression of SARS-CoV-2 receptor ACE2 and coincident host response signature varies by asthma inflammatory phenotype		Identification and characterization of gene expression using Next Generation Sequencing (NGS) of mRNA sequence from bronchial epithelial cells (BEC) obtained from asthma patients with varying clinical disease severity Overall design: Samples were harvested by bronchoscopically obtained endobronchial brushing and subjected to RNA sequencing.	[{"db": "pubmed", "id": "32531372"}, {"db": "pubmed", "id": "34591794"}]	1	40129923	6019488450	2415816466	2020-10-02 18:10:37	75	0
SRR12742794	PRJNA666421	7.63	RNA-Seq	cDNA	NextSeq 500		Homo sapiens	SRX9215306	GSM4809735: IMSA075_EPI_H; Homo sapiens; RNA-Seq		TRANSCRIPTOMIC	PAIRED	ILLUMINA	GEO, GEO, submission brokered by GEO,	SRP285804	GSE158752	GSE158752	NCBI						Geo Curators	geo-group@ncbi.nlm.nih.gov		GSM4809735	SRS7449206	SAMN16292870	IMSA075_EPI_H	Bronchial Epithelial RNA Extraction		male	55	lung				Expression of SARS-CoV-2 receptor ACE2 and coincident host response signature varies by asthma inflammatory phenotype		Identification and characterization of gene expression using Next Generation Sequencing (NGS) of mRNA sequence from bronchial epithelial cells (BEC) obtained from asthma patients with varying clinical disease severity Overall design: Samples were harvested by bronchoscopically obtained endobronchial brushing and subjected to RNA sequencing.	[{"db": "pubmed", "id": "32531372"}, {"db": "pubmed", "id": "34591794"}]	1	50865414	7629812100	2919147602	2020-10-02 18:10:38	75	0
SRR12742798	PRJNA666421	7.278	RNA-Seq	cDNA	NextSeq 500		Homo sapiens	SRX9215310	GSM4809739: IMSA083_EPI_H; Homo sapiens; RNA-Seq		TRANSCRIPTOMIC	PAIRED	ILLUMINA	GEO, GEO, submission brokered by GEO,	SRP285804	GSE158752	GSE158752	NCBI						Geo Curators	geo-group@ncbi.nlm.nih.gov		GSM4809739	SRS7449210	SAMN16292866	IMSA083_EPI_H	Bronchial Epithelial RNA Extraction		female	63	lung				Expression of SARS-CoV-2 receptor ACE2 and coincident host response signature varies by asthma inflammatory phenotype		Identification and characterization of gene expression using Next Generation Sequencing (NGS) of mRNA sequence from bronchial epithelial cells (BEC) obtained from asthma patients with varying clinical disease severity Overall design: Samples were harvested by bronchoscopically obtained endobronchial brushing and subjected to RNA sequencing.	[{"db": "pubmed", "id": "32531372"}, {"db": "pubmed", "id": "34591794"}]	1	48517559	7277633850	3031059320	2020-10-02 18:10:38	75	0
SRR12742799	PRJNA666421	8.064	RNA-Seq	cDNA	NextSeq 500		Homo sapiens	SRX9215311	GSM4809740: IMSA085_EPI_H; Homo sapiens; RNA-Seq		TRANSCRIPTOMIC	PAIRED	ILLUMINA	GEO, GEO, submission brokered by GEO,	SRP285804	GSE158752	GSE158752	NCBI						Geo Curators	geo-group@ncbi.nlm.nih.gov		GSM4809740	SRS7449211	SAMN16292865	IMSA085_EPI_H	Bronchial Epithelial RNA Extraction		female	35	lung				Expression of SARS-CoV-2 receptor ACE2 and coincident host response signature varies by asthma inflammatory phenotype		Identification and characterization of gene expression using Next Generation Sequencing (NGS) of mRNA sequence from bronchial epithelial cells (BEC) obtained from asthma patients with varying clinical disease severity Overall design: Samples were harvested by bronchoscopically obtained endobronchial brushing and subjected to RNA sequencing.	[{"db": "pubmed", "id": "32531372"}, {"db": "pubmed", "id": "34591794"}]	1	53759513	8063926950	3306534325	2020-10-02 18:10:38	75	0
SRR12742800	PRJNA666421	9.908	RNA-Seq	cDNA	NextSeq 500		Homo sapiens	SRX9215312	GSM4809741: IMSA086_EPI_H; Homo sapiens; RNA-Seq		TRANSCRIPTOMIC	PAIRED	ILLUMINA	GEO, GEO, submission brokered by GEO,	SRP285804	GSE158752	GSE158752	NCBI						Geo Curators	geo-group@ncbi.nlm.nih.gov		GSM4809741	SRS7449212	SAMN16292877	IMSA086_EPI_H	Bronchial Epithelial RNA Extraction		female	32	lung				Expression of SARS-CoV-2 receptor ACE2 and coincident host response signature varies by asthma inflammatory phenotype		Identification and characterization of gene expression using Next Generation Sequencing (NGS) of mRNA sequence from bronchial epithelial cells (BEC) obtained from asthma patients with varying clinical disease severity Overall design: Samples were harvested by bronchoscopically obtained endobronchial brushing and subjected to RNA sequencing.	[{"db": "pubmed", "id": "32531372"}, {"db": "pubmed", "id": "34591794"}]	1	66051010	9907651500	4075750921	2020-10-02 18:10:38	75	0
SRR12742802	PRJNA666421	7.052	RNA-Seq	cDNA	NextSeq 500		Homo sapiens	SRX9215314	GSM4809743: IMSA090_EPI_H; Homo sapiens; RNA-Seq		TRANSCRIPTOMIC	PAIRED	ILLUMINA	GEO, GEO, submission brokered by GEO,	SRP285804	GSE158752	GSE158752	NCBI						Geo Curators	geo-group@ncbi.nlm.nih.gov		GSM4809743	SRS7449214	SAMN16292875	IMSA090_EPI_H	Bronchial Epithelial RNA Extraction		female	48	lung				Expression of SARS-CoV-2 receptor ACE2 and coincident host response signature varies by asthma inflammatory phenotype		Identification and characterization of gene expression using Next Generation Sequencing (NGS) of mRNA sequence from bronchial epithelial cells (BEC) obtained from asthma patients with varying clinical disease severity Overall design: Samples were harvested by bronchoscopically obtained endobronchial brushing and subjected to RNA sequencing.	[{"db": "pubmed", "id": "32531372"}, {"db": "pubmed", "id": "34591794"}]	1	47012400	7051860000	2906754811	2020-10-02 18:10:38	75	0
SRR12742803	PRJNA666421	7.726	RNA-Seq	cDNA	NextSeq 500		Homo sapiens	SRX9215315	GSM4809744: IMSA091_EPI_H; Homo sapiens; RNA-Seq		TRANSCRIPTOMIC	PAIRED	ILLUMINA	GEO, GEO, submission brokered by GEO,	SRP285804	GSE158752	GSE158752	NCBI						Geo Curators	geo-group@ncbi.nlm.nih.gov		GSM4809744	SRS7449215	SAMN16292874	IMSA091_EPI_H	Bronchial Epithelial RNA Extraction		male	39	lung				Expression of SARS-CoV-2 receptor ACE2 and coincident host response signature varies by asthma inflammatory phenotype		Identification and characterization of gene expression using Next Generation Sequencing (NGS) of mRNA sequence from bronchial epithelial cells (BEC) obtained from asthma patients with varying clinical disease severity Overall design: Samples were harvested by bronchoscopically obtained endobronchial brushing and subjected to RNA sequencing.	[{"db": "pubmed", "id": "32531372"}, {"db": "pubmed", "id": "34591794"}]	1	51508104	7726215600	3167986025	2020-10-02 18:10:38	75	0
SRR12742804	PRJNA666421	7.989	RNA-Seq	cDNA	NextSeq 500		Homo sapiens	SRX9215316	GSM4809745: IMSA093_EPI_H; Homo sapiens; RNA-Seq		TRANSCRIPTOMIC	PAIRED	ILLUMINA	GEO, GEO, submission brokered by GEO,	SRP285804	GSE158752	GSE158752	NCBI						Geo Curators	geo-group@ncbi.nlm.nih.gov		GSM4809745	SRS7449216	SAMN16292873	IMSA093_EPI_H	Bronchial Epithelial RNA Extraction		male	38	lung				Expression of SARS-CoV-2 receptor ACE2 and coincident host response signature varies by asthma inflammatory phenotype		Identification and characterization of gene expression using Next Generation Sequencing (NGS) of mRNA sequence from bronchial epithelial cells (BEC) obtained from asthma patients with varying clinical disease severity Overall design: Samples were harvested by bronchoscopically obtained endobronchial brushing and subjected to RNA sequencing.	[{"db": "pubmed", "id": "32531372"}, {"db": "pubmed", "id": "34591794"}]	1	53258425	7988763750	3275519680	2020-10-02 18:10:38	75	0
SRR12742806	PRJNA666421	7.249	RNA-Seq	cDNA	NextSeq 500		Homo sapiens	SRX9215318	GSM4809747: IMSA098_EPI_H; Homo sapiens; RNA-Seq		TRANSCRIPTOMIC	PAIRED	ILLUMINA	GEO, GEO, submission brokered by GEO,	SRP285804	GSE158752	GSE158752	NCBI						Geo Curators	geo-group@ncbi.nlm.nih.gov		GSM4809747	SRS7449218	SAMN16292871	IMSA098_EPI_H	Bronchial Epithelial RNA Extraction		male	39	lung				Expression of SARS-CoV-2 receptor ACE2 and coincident host response signature varies by asthma inflammatory phenotype		Identification and characterization of gene expression using Next Generation Sequencing (NGS) of mRNA sequence from bronchial epithelial cells (BEC) obtained from asthma patients with varying clinical disease severity Overall design: Samples were harvested by bronchoscopically obtained endobronchial brushing and subjected to RNA sequencing.	[{"db": "pubmed", "id": "32531372"}, {"db": "pubmed", "id": "34591794"}]	1	48325540	7248831000	2980910571	2020-10-02 18:10:38	75	0
SRR13057934	PRJNA678355	50.981	RNA-Seq	cDNA	Illumina NovaSeq 6000		Homo sapiens	SRX9506073	GSM4907712: Control1; Homo sapiens; RNA-Seq		TRANSCRIPTOMIC	PAIRED	ILLUMINA	GEO, GEO, submission brokered by GEO,	SRP292534	GSE161470	GSE161470	NCBI						Geo Curators	geo-group@ncbi.nlm.nih.gov		GSM4907712	SRS7714704	SAMN16793816	Control1	Left Ventricle		male	18	Heart				Chamber-Enriched gene expression profiles in failing human hearts with reduced ejection fraction [snRNA-Seq]		To generate the reference for cell composition deconvolution and characterize the cellular expression landscape, we performed single nucleus RNA-Seq (snRNA-Seq) on left ventricles from four non-failing hearts and one failing heart. Overall design: single nucleus RNA-Seq on left ventricles from 4 non-failing (Control) hearts and 1 failing (HF) heart.	[{"db": "pubmed", "id": "34088950"}]	1	374860511	50981029496	16330227287	2021-06-06 09:31:47	8	0
SRR13057935	PRJNA678355	66.505	RNA-Seq	cDNA	Illumina NovaSeq 6000		Homo sapiens	SRX9506074	GSM4907713: Control2; Homo sapiens; RNA-Seq		TRANSCRIPTOMIC	PAIRED	ILLUMINA	GEO, GEO, submission brokered by GEO,	SRP292534	GSE161470	GSE161470	NCBI						Geo Curators	geo-group@ncbi.nlm.nih.gov		GSM4907713	SRS7714705	SAMN16793815	Control2	Left Ventricle		female	57	Heart				Chamber-Enriched gene expression profiles in failing human hearts with reduced ejection fraction [snRNA-Seq]		To generate the reference for cell composition deconvolution and characterize the cellular expression landscape, we performed single nucleus RNA-Seq (snRNA-Seq) on left ventricles from four non-failing hearts and one failing heart. Overall design: single nucleus RNA-Seq on left ventricles from 4 non-failing (Control) hearts and 1 failing (HF) heart.	[{"db": "pubmed", "id": "34088950"}]	1	489007896	66505073856	21287258336	2021-06-06 09:31:47	8	0
SRR13057936	PRJNA678355	50.22	RNA-Seq	cDNA	Illumina NovaSeq 6000		Homo sapiens	SRX9506075	GSM4907714: Control3; Homo sapiens; RNA-Seq		TRANSCRIPTOMIC	PAIRED	ILLUMINA	GEO, GEO, submission brokered by GEO,	SRP292534	GSE161470	GSE161470	NCBI						Geo Curators	geo-group@ncbi.nlm.nih.gov		GSM4907714	SRS7714706	SAMN16793814	Control3	Left Ventricle		male	57	Heart				Chamber-Enriched gene expression profiles in failing human hearts with reduced ejection fraction [snRNA-Seq]		To generate the reference for cell composition deconvolution and characterize the cellular expression landscape, we performed single nucleus RNA-Seq (snRNA-Seq) on left ventricles from four non-failing hearts and one failing heart. Overall design: single nucleus RNA-Seq on left ventricles from 4 non-failing (Control) hearts and 1 failing (HF) heart.	[{"db": "pubmed", "id": "34088950"}]	1	369264529	50219975944	16159212097	2021-06-06 09:31:47	8	0
SRR13057937	PRJNA678355	52.256	RNA-Seq	cDNA	Illumina NovaSeq 6000		Homo sapiens	SRX9506076	GSM4907715: Control4; Homo sapiens; RNA-Seq		TRANSCRIPTOMIC	PAIRED	ILLUMINA	GEO, GEO, submission brokered by GEO,	SRP292534	GSE161470	GSE161470	NCBI						Geo Curators	geo-group@ncbi.nlm.nih.gov		GSM4907715	SRS7714707	SAMN16793813	Control4	Left Ventricle		male	21	Heart				Chamber-Enriched gene expression profiles in failing human hearts with reduced ejection fraction [snRNA-Seq]		To generate the reference for cell composition deconvolution and characterize the cellular expression landscape, we performed single nucleus RNA-Seq (snRNA-Seq) on left ventricles from four non-failing hearts and one failing heart. Overall design: single nucleus RNA-Seq on left ventricles from 4 non-failing (Control) hearts and 1 failing (HF) heart.	[{"db": "pubmed", "id": "34088950"}]	1	384235258	52255995088	16787106471	2021-06-06 09:31:47	8	0
SRR13057950	PRJNA678360	5.411	RNA-Seq	cDNA	Illumina HiSeq 2000		Homo sapiens	SRX9506089	GSM4907735: NF_1_RV; Homo sapiens; RNA-Seq		TRANSCRIPTOMIC	PAIRED	ILLUMINA	GEO, GEO, submission brokered by GEO,	SRP292538	GSE161472	GSE161472	NCBI						Geo Curators	geo-group@ncbi.nlm.nih.gov		GSM4907735	SRS7714720	SAMN16793876	NF_1_RV	Right Ventricle		male	53	Heart				Chamber-Enriched gene expression profiles in failing human hearts with reduced ejection fraction [RNA-Seq]		Heart failure with reduced ejection fraction (HFrEF) constitutes 50% of HF hospitalizations and is characterized by high rates of mortality. To explore the underlying mechanisms of HFrEF etiology and progression, we studied the molecular and cellular differences in four chambers of non-failing (NF, n=10) and HFrEF (n=12) human hearts. This study contributes to a growing body of knowledge describi…	[{"db": "pubmed", "id": "34088950"}]	1	35596789	5410711928	2581917117	2021-06-06 09:38:32	76	0
SRR13057951	PRJNA678360	5.959	RNA-Seq	cDNA	Illumina HiSeq 2000		Homo sapiens	SRX9506090	GSM4907736: NF_2_RV; Homo sapiens; RNA-Seq		TRANSCRIPTOMIC	PAIRED	ILLUMINA	GEO, GEO, submission brokered by GEO,	SRP292538	GSE161472	GSE161472	NCBI						Geo Curators	geo-group@ncbi.nlm.nih.gov		GSM4907736	SRS7714721	SAMN16793875	NF_2_RV	Right Ventricle		female	27	Heart				Chamber-Enriched gene expression profiles in failing human hearts with reduced ejection fraction [RNA-Seq]		Heart failure with reduced ejection fraction (HFrEF) constitutes 50% of HF hospitalizations and is characterized by high rates of mortality. To explore the underlying mechanisms of HFrEF etiology and progression, we studied the molecular and cellular differences in four chambers of non-failing (NF, n=10) and HFrEF (n=12) human hearts. This study contributes to a growing body of knowledge describi…	[{"db": "pubmed", "id": "34088950"}]	1	39203308	5958902816	2859346429	2021-06-06 09:38:32	76	0
SRR13057952	PRJNA678360	6.118	RNA-Seq	cDNA	Illumina HiSeq 2000		Homo sapiens	SRX9506091	GSM4907738: NF_3_RV; Homo sapiens; RNA-Seq		TRANSCRIPTOMIC	PAIRED	ILLUMINA	GEO, GEO, submission brokered by GEO,	SRP292538	GSE161472	GSE161472	NCBI						Geo Curators	geo-group@ncbi.nlm.nih.gov		GSM4907738	SRS7714722	SAMN16793874	NF_3_RV	Right Ventricle		female	41	Heart				Chamber-Enriched gene expression profiles in failing human hearts with reduced ejection fraction [RNA-Seq]		Heart failure with reduced ejection fraction (HFrEF) constitutes 50% of HF hospitalizations and is characterized by high rates of mortality. To explore the underlying mechanisms of HFrEF etiology and progression, we studied the molecular and cellular differences in four chambers of non-failing (NF, n=10) and HFrEF (n=12) human hearts. This study contributes to a growing body of knowledge describi…	[{"db": "pubmed", "id": "34088950"}]	1	40251944	6118295488	2942181825	2021-06-06 09:38:32	76	0
SRR13057953	PRJNA678360	5.943	RNA-Seq	cDNA	Illumina HiSeq 2000		Homo sapiens	SRX9506092	GSM4907739: NF_4_RV; Homo sapiens; RNA-Seq		TRANSCRIPTOMIC	PAIRED	ILLUMINA	GEO, GEO, submission brokered by GEO,	SRP292538	GSE161472	GSE161472	NCBI						Geo Curators	geo-group@ncbi.nlm.nih.gov		GSM4907739	SRS7714723	SAMN16793873	NF_4_RV	Right Ventricle		male	47	Heart				Chamber-Enriched gene expression profiles in failing human hearts with reduced ejection fraction [RNA-Seq]		Heart failure with reduced ejection fraction (HFrEF) constitutes 50% of HF hospitalizations and is characterized by high rates of mortality. To explore the underlying mechanisms of HFrEF etiology and progression, we studied the molecular and cellular differences in four chambers of non-failing (NF, n=10) and HFrEF (n=12) human hearts. This study contributes to a growing body of knowledge describi…	[{"db": "pubmed", "id": "34088950"}]	1	39098335	5942946920	2804213748	2021-06-06 09:38:32	76	0
SRR13057954	PRJNA678360	5.451	RNA-Seq	cDNA	Illumina HiSeq 2000		Homo sapiens	SRX9506093	GSM4907741: NF_5_RV; Homo sapiens; RNA-Seq		TRANSCRIPTOMIC	PAIRED	ILLUMINA	GEO, GEO, submission brokered by GEO,	SRP292538	GSE161472	GSE161472	NCBI						Geo Curators	geo-group@ncbi.nlm.nih.gov		GSM4907741	SRS7714724	SAMN16793872	NF_5_RV	Right Ventricle		male	54	Heart				Chamber-Enriched gene expression profiles in failing human hearts with reduced ejection fraction [RNA-Seq]		Heart failure with reduced ejection fraction (HFrEF) constitutes 50% of HF hospitalizations and is characterized by high rates of mortality. To explore the underlying mechanisms of HFrEF etiology and progression, we studied the molecular and cellular differences in four chambers of non-failing (NF, n=10) and HFrEF (n=12) human hearts. This study contributes to a growing body of knowledge describi…	[{"db": "pubmed", "id": "34088950"}]	1	35864691	5451433032	2561311028	2021-06-06 09:38:32	76	0
SRR13057955	PRJNA678360	6.117	RNA-Seq	cDNA	Illumina HiSeq 2000		Homo sapiens	SRX9506094	GSM4907743: NF_6_RV; Homo sapiens; RNA-Seq		TRANSCRIPTOMIC	PAIRED	ILLUMINA	GEO, GEO, submission brokered by GEO,	SRP292538	GSE161472	GSE161472	NCBI						Geo Curators	geo-group@ncbi.nlm.nih.gov		GSM4907743	SRS7714725	SAMN16793871	NF_6_RV	Right Ventricle		female	44	Heart				Chamber-Enriched gene expression profiles in failing human hearts with reduced ejection fraction [RNA-Seq]		Heart failure with reduced ejection fraction (HFrEF) constitutes 50% of HF hospitalizations and is characterized by high rates of mortality. To explore the underlying mechanisms of HFrEF etiology and progression, we studied the molecular and cellular differences in four chambers of non-failing (NF, n=10) and HFrEF (n=12) human hearts. This study contributes to a growing body of knowledge describi…	[{"db": "pubmed", "id": "34088950"}]	1	40241903	6116769256	2853062190	2021-06-06 09:38:32	76	0
SRR13057956	PRJNA678360	5.46	RNA-Seq	cDNA	Illumina HiSeq 2000		Homo sapiens	SRX9506095	GSM4907744: NF_7_RV; Homo sapiens; RNA-Seq		TRANSCRIPTOMIC	PAIRED	ILLUMINA	GEO, GEO, submission brokered by GEO,	SRP292538	GSE161472	GSE161472	NCBI						Geo Curators	geo-group@ncbi.nlm.nih.gov		GSM4907744	SRS7714726	SAMN16793870	NF_7_RV	Right Ventricle		female	28	Heart				Chamber-Enriched gene expression profiles in failing human hearts with reduced ejection fraction [RNA-Seq]		Heart failure with reduced ejection fraction (HFrEF) constitutes 50% of HF hospitalizations and is characterized by high rates of mortality. To explore the underlying mechanisms of HFrEF etiology and progression, we studied the molecular and cellular differences in four chambers of non-failing (NF, n=10) and HFrEF (n=12) human hearts. This study contributes to a growing body of knowledge describi…	[{"db": "pubmed", "id": "34088950"}]	1	35918958	5459681616	2542686106	2021-06-06 09:38:32	76	0
SRR13057957	PRJNA678360	5.864	RNA-Seq	cDNA	Illumina HiSeq 2000		Homo sapiens	SRX9506096	GSM4907745: NF_8_RV; Homo sapiens; RNA-Seq		TRANSCRIPTOMIC	PAIRED	ILLUMINA	GEO, GEO, submission brokered by GEO,	SRP292538	GSE161472	GSE161472	NCBI						Geo Curators	geo-group@ncbi.nlm.nih.gov		GSM4907745	SRS7714727	SAMN16793869	NF_8_RV	Right Ventricle		male	50	Heart				Chamber-Enriched gene expression profiles in failing human hearts with reduced ejection fraction [RNA-Seq]		Heart failure with reduced ejection fraction (HFrEF) constitutes 50% of HF hospitalizations and is characterized by high rates of mortality. To explore the underlying mechanisms of HFrEF etiology and progression, we studied the molecular and cellular differences in four chambers of non-failing (NF, n=10) and HFrEF (n=12) human hearts. This study contributes to a growing body of knowledge describi…	[{"db": "pubmed", "id": "34088950"}]	1	38580953	5864304856	2721743538	2021-06-06 09:38:33	76	0
SRR13057958	PRJNA678360	5.771	RNA-Seq	cDNA	Illumina HiSeq 2000		Homo sapiens	SRX9506097	GSM4907747: NF_9_RV; Homo sapiens; RNA-Seq		TRANSCRIPTOMIC	PAIRED	ILLUMINA	GEO, GEO, submission brokered by GEO,	SRP292538	GSE161472	GSE161472	NCBI						Geo Curators	geo-group@ncbi.nlm.nih.gov		GSM4907747	SRS7714728	SAMN16793868	NF_9_RV	Right Ventricle		male	48	Heart				Chamber-Enriched gene expression profiles in failing human hearts with reduced ejection fraction [RNA-Seq]		Heart failure with reduced ejection fraction (HFrEF) constitutes 50% of HF hospitalizations and is characterized by high rates of mortality. To explore the underlying mechanisms of HFrEF etiology and progression, we studied the molecular and cellular differences in four chambers of non-failing (NF, n=10) and HFrEF (n=12) human hearts. This study contributes to a growing body of knowledge describi…	[{"db": "pubmed", "id": "34088950"}]	1	37965421	5770743992	2746224327	2021-06-06 09:38:33	76	0
SRR13057959	PRJNA678360	5.449	RNA-Seq	cDNA	Illumina HiSeq 2000		Homo sapiens	SRX9506098	GSM4907748: NF_10_RV; Homo sapiens; RNA-Seq		TRANSCRIPTOMIC	PAIRED	ILLUMINA	GEO, GEO, submission brokered by GEO,	SRP292538	GSE161472	GSE161472	NCBI						Geo Curators	geo-group@ncbi.nlm.nih.gov		GSM4907748	SRS7714729	SAMN16793867	NF_10_RV	Right Ventricle		female	53	Heart				Chamber-Enriched gene expression profiles in failing human hearts with reduced ejection fraction [RNA-Seq]		Heart failure with reduced ejection fraction (HFrEF) constitutes 50% of HF hospitalizations and is characterized by high rates of mortality. To explore the underlying mechanisms of HFrEF etiology and progression, we studied the molecular and cellular differences in four chambers of non-failing (NF, n=10) and HFrEF (n=12) human hearts. This study contributes to a growing body of knowledge describi…	[{"db": "pubmed", "id": "34088950"}]	1	35848868	5449027936	2579557392	2021-06-06 09:38:33	76	0
SRR13057960	PRJNA678360	5.717	RNA-Seq	cDNA	Illumina HiSeq 2000		Homo sapiens	SRX9506099	GSM4907750: HFrEF_1_RV; Homo sapiens; RNA-Seq		TRANSCRIPTOMIC	PAIRED	ILLUMINA	GEO, GEO, submission brokered by GEO,	SRP292538	GSE161472	GSE161472	NCBI						Geo Curators	geo-group@ncbi.nlm.nih.gov		GSM4907750	SRS7714730	SAMN16793866	HFrEF_1_RV	Right Ventricle		male	37	Heart				Chamber-Enriched gene expression profiles in failing human hearts with reduced ejection fraction [RNA-Seq]		Heart failure with reduced ejection fraction (HFrEF) constitutes 50% of HF hospitalizations and is characterized by high rates of mortality. To explore the underlying mechanisms of HFrEF etiology and progression, we studied the molecular and cellular differences in four chambers of non-failing (NF, n=10) and HFrEF (n=12) human hearts. This study contributes to a growing body of knowledge describi…	[{"db": "pubmed", "id": "34088950"}]	1	37613308	5717222816	2709572271	2021-06-06 09:38:33	76	0
SRR13057961	PRJNA678360	5.307	RNA-Seq	cDNA	Illumina HiSeq 2000		Homo sapiens	SRX9506100	GSM4907752: HFrEF_2_RV; Homo sapiens; RNA-Seq		TRANSCRIPTOMIC	PAIRED	ILLUMINA	GEO, GEO, submission brokered by GEO,	SRP292538	GSE161472	GSE161472	NCBI						Geo Curators	geo-group@ncbi.nlm.nih.gov		GSM4907752	SRS7714731	SAMN16793865	HFrEF_2_RV	Right Ventricle		male	26	Heart				Chamber-Enriched gene expression profiles in failing human hearts with reduced ejection fraction [RNA-Seq]		Heart failure with reduced ejection fraction (HFrEF) constitutes 50% of HF hospitalizations and is characterized by high rates of mortality. To explore the underlying mechanisms of HFrEF etiology and progression, we studied the molecular and cellular differences in four chambers of non-failing (NF, n=10) and HFrEF (n=12) human hearts. This study contributes to a growing body of knowledge describi…	[{"db": "pubmed", "id": "34088950"}]	1	34916584	5307320768	2527595133	2021-06-06 09:38:33	76	0
SRR13057962	PRJNA678360	6.511	RNA-Seq	cDNA	Illumina HiSeq 2000		Homo sapiens	SRX9506101	GSM4907754: HFrEF_3_RV; Homo sapiens; RNA-Seq		TRANSCRIPTOMIC	PAIRED	ILLUMINA	GEO, GEO, submission brokered by GEO,	SRP292538	GSE161472	GSE161472	NCBI						Geo Curators	geo-group@ncbi.nlm.nih.gov		GSM4907754	SRS7714732	SAMN16793864	HFrEF_3_RV	Right Ventricle		male	22	Heart				Chamber-Enriched gene expression profiles in failing human hearts with reduced ejection fraction [RNA-Seq]		Heart failure with reduced ejection fraction (HFrEF) constitutes 50% of HF hospitalizations and is characterized by high rates of mortality. To explore the underlying mechanisms of HFrEF etiology and progression, we studied the molecular and cellular differences in four chambers of non-failing (NF, n=10) and HFrEF (n=12) human hearts. This study contributes to a growing body of knowledge describi…	[{"db": "pubmed", "id": "34088950"}]	1	42838494	6511451088	3131447584	2021-06-06 09:38:33	76	0
SRR13057963	PRJNA678360	5.455	RNA-Seq	cDNA	Illumina HiSeq 2000		Homo sapiens	SRX9506102	GSM4907755: HFrEF_5_RV; Homo sapiens; RNA-Seq		TRANSCRIPTOMIC	PAIRED	ILLUMINA	GEO, GEO, submission brokered by GEO,	SRP292538	GSE161472	GSE161472	NCBI						Geo Curators	geo-group@ncbi.nlm.nih.gov		GSM4907755	SRS7714733	SAMN16793863	HFrEF_5_RV	Right Ventricle		male	28	Heart				Chamber-Enriched gene expression profiles in failing human hearts with reduced ejection fraction [RNA-Seq]		Heart failure with reduced ejection fraction (HFrEF) constitutes 50% of HF hospitalizations and is characterized by high rates of mortality. To explore the underlying mechanisms of HFrEF etiology and progression, we studied the molecular and cellular differences in four chambers of non-failing (NF, n=10) and HFrEF (n=12) human hearts. This study contributes to a growing body of knowledge describi…	[{"db": "pubmed", "id": "34088950"}]	1	35885619	5454614088	2626140254	2021-06-06 09:38:33	76	0
SRR13057964	PRJNA678360	5.258	RNA-Seq	cDNA	Illumina HiSeq 2000		Homo sapiens	SRX9506103	GSM4907757: HFrEF_6_RV; Homo sapiens; RNA-Seq		TRANSCRIPTOMIC	PAIRED	ILLUMINA	GEO, GEO, submission brokered by GEO,	SRP292538	GSE161472	GSE161472	NCBI						Geo Curators	geo-group@ncbi.nlm.nih.gov		GSM4907757	SRS7714734	SAMN16793862	HFrEF_6_RV	Right Ventricle		female	40	Heart				Chamber-Enriched gene expression profiles in failing human hearts with reduced ejection fraction [RNA-Seq]		Heart failure with reduced ejection fraction (HFrEF) constitutes 50% of HF hospitalizations and is characterized by high rates of mortality. To explore the underlying mechanisms of HFrEF etiology and progression, we studied the molecular and cellular differences in four chambers of non-failing (NF, n=10) and HFrEF (n=12) human hearts. This study contributes to a growing body of knowledge describi…	[{"db": "pubmed", "id": "34088950"}]	1	34589402	5257589104	2492327106	2021-06-06 09:38:33	76	0
SRR13057965	PRJNA678360	5.636	RNA-Seq	cDNA	Illumina HiSeq 2000		Homo sapiens	SRX9506104	GSM4907758: HFrEF_7_RV; Homo sapiens; RNA-Seq		TRANSCRIPTOMIC	PAIRED	ILLUMINA	GEO, GEO, submission brokered by GEO,	SRP292538	GSE161472	GSE161472	NCBI						Geo Curators	geo-group@ncbi.nlm.nih.gov		GSM4907758	SRS7714735	SAMN16793861	HFrEF_7_RV	Right Ventricle		female	53	Heart				Chamber-Enriched gene expression profiles in failing human hearts with reduced ejection fraction [RNA-Seq]		Heart failure with reduced ejection fraction (HFrEF) constitutes 50% of HF hospitalizations and is characterized by high rates of mortality. To explore the underlying mechanisms of HFrEF etiology and progression, we studied the molecular and cellular differences in four chambers of non-failing (NF, n=10) and HFrEF (n=12) human hearts. This study contributes to a growing body of knowledge describi…	[{"db": "pubmed", "id": "34088950"}]	1	37075771	5635517192	2653067535	2021-06-06 09:38:33	76	0
SRR13057966	PRJNA678360	5.823	RNA-Seq	cDNA	Illumina HiSeq 2000		Homo sapiens	SRX9506109	GSM4907760: HFrEF_8_RV; Homo sapiens; RNA-Seq		TRANSCRIPTOMIC	PAIRED	ILLUMINA	GEO, GEO, submission brokered by GEO,	SRP292538	GSE161472	GSE161472	NCBI						Geo Curators	geo-group@ncbi.nlm.nih.gov		GSM4907760	SRS7714740	SAMN16793860	HFrEF_8_RV	Right Ventricle		female	50	Heart				Chamber-Enriched gene expression profiles in failing human hearts with reduced ejection fraction [RNA-Seq]		Heart failure with reduced ejection fraction (HFrEF) constitutes 50% of HF hospitalizations and is characterized by high rates of mortality. To explore the underlying mechanisms of HFrEF etiology and progression, we studied the molecular and cellular differences in four chambers of non-failing (NF, n=10) and HFrEF (n=12) human hearts. This study contributes to a growing body of knowledge describi…	[{"db": "pubmed", "id": "34088950"}]	1	38309078	5822979856	2728684892	2021-06-06 09:38:33	76	0
SRR13057967	PRJNA678360	5.034	RNA-Seq	cDNA	Illumina HiSeq 2000		Homo sapiens	SRX9506110	GSM4907761: HFrEF_9_RV; Homo sapiens; RNA-Seq		TRANSCRIPTOMIC	PAIRED	ILLUMINA	GEO, GEO, submission brokered by GEO,	SRP292538	GSE161472	GSE161472	NCBI						Geo Curators	geo-group@ncbi.nlm.nih.gov		GSM4907761	SRS7714741	SAMN16793859	HFrEF_9_RV	Right Ventricle		female	55	Heart				Chamber-Enriched gene expression profiles in failing human hearts with reduced ejection fraction [RNA-Seq]		Heart failure with reduced ejection fraction (HFrEF) constitutes 50% of HF hospitalizations and is characterized by high rates of mortality. To explore the underlying mechanisms of HFrEF etiology and progression, we studied the molecular and cellular differences in four chambers of non-failing (NF, n=10) and HFrEF (n=12) human hearts. This study contributes to a growing body of knowledge describi…	[{"db": "pubmed", "id": "34088950"}]	1	33116809	5033754968	2358873696	2021-06-06 09:38:33	76	0
SRR13057968	PRJNA678360	5.677	RNA-Seq	cDNA	Illumina HiSeq 2000		Homo sapiens	SRX9506111	GSM4907763: HFrEF_10_RV; Homo sapiens; RNA-Seq		TRANSCRIPTOMIC	PAIRED	ILLUMINA	GEO, GEO, submission brokered by GEO,	SRP292538	GSE161472	GSE161472	NCBI						Geo Curators	geo-group@ncbi.nlm.nih.gov		GSM4907763	SRS7714742	SAMN16793858	HFrEF_10_RV	Right Ventricle		male	23	Heart				Chamber-Enriched gene expression profiles in failing human hearts with reduced ejection fraction [RNA-Seq]		Heart failure with reduced ejection fraction (HFrEF) constitutes 50% of HF hospitalizations and is characterized by high rates of mortality. To explore the underlying mechanisms of HFrEF etiology and progression, we studied the molecular and cellular differences in four chambers of non-failing (NF, n=10) and HFrEF (n=12) human hearts. This study contributes to a growing body of knowledge describi…	[{"db": "pubmed", "id": "34088950"}]	1	37347757	5676859064	2663541868	2021-06-06 09:38:33	76	0
SRR13057969	PRJNA678360	5.319	RNA-Seq	cDNA	Illumina HiSeq 2000		Homo sapiens	SRX9506112	GSM4907764: HFrEF_11_RV; Homo sapiens; RNA-Seq		TRANSCRIPTOMIC	PAIRED	ILLUMINA	GEO, GEO, submission brokered by GEO,	SRP292538	GSE161472	GSE161472	NCBI						Geo Curators	geo-group@ncbi.nlm.nih.gov		GSM4907764	SRS7714743	SAMN16793896	HFrEF_11_RV	Right Ventricle		male	45	Heart				Chamber-Enriched gene expression profiles in failing human hearts with reduced ejection fraction [RNA-Seq]		Heart failure with reduced ejection fraction (HFrEF) constitutes 50% of HF hospitalizations and is characterized by high rates of mortality. To explore the underlying mechanisms of HFrEF etiology and progression, we studied the molecular and cellular differences in four chambers of non-failing (NF, n=10) and HFrEF (n=12) human hearts. This study contributes to a growing body of knowledge describi…	[{"db": "pubmed", "id": "34088950"}]	1	34994893	5319223736	2566570580	2021-06-06 09:38:33	76	0
SRR13057970	PRJNA678360	6.482	RNA-Seq	cDNA	Illumina HiSeq 2000		Homo sapiens	SRX9506113	GSM4907765: HFrEF_12_RV; Homo sapiens; RNA-Seq		TRANSCRIPTOMIC	PAIRED	ILLUMINA	GEO, GEO, submission brokered by GEO,	SRP292538	GSE161472	GSE161472	NCBI						Geo Curators	geo-group@ncbi.nlm.nih.gov		GSM4907765	SRS7714744	SAMN16793895	HFrEF_12_RV	Right Ventricle		female	57	Heart				Chamber-Enriched gene expression profiles in failing human hearts with reduced ejection fraction [RNA-Seq]		Heart failure with reduced ejection fraction (HFrEF) constitutes 50% of HF hospitalizations and is characterized by high rates of mortality. To explore the underlying mechanisms of HFrEF etiology and progression, we studied the molecular and cellular differences in four chambers of non-failing (NF, n=10) and HFrEF (n=12) human hearts. This study contributes to a growing body of knowledge describi…	[{"db": "pubmed", "id": "34088950"}]	1	42643352	6481789504	3090666291	2021-06-06 09:38:33	76	0
SRR13057971	PRJNA678360	5.763	RNA-Seq	cDNA	Illumina HiSeq 2000		Homo sapiens	SRX9506114	GSM4907767: NF_1_LV; Homo sapiens; RNA-Seq		TRANSCRIPTOMIC	PAIRED	ILLUMINA	GEO, GEO, submission brokered by GEO,	SRP292538	GSE161472	GSE161472	NCBI						Geo Curators	geo-group@ncbi.nlm.nih.gov		GSM4907767	SRS7714745	SAMN16793894	NF_1_LV	Left Ventricle		male	53	Heart				Chamber-Enriched gene expression profiles in failing human hearts with reduced ejection fraction [RNA-Seq]		Heart failure with reduced ejection fraction (HFrEF) constitutes 50% of HF hospitalizations and is characterized by high rates of mortality. To explore the underlying mechanisms of HFrEF etiology and progression, we studied the molecular and cellular differences in four chambers of non-failing (NF, n=10) and HFrEF (n=12) human hearts. This study contributes to a growing body of knowledge describi…	[{"db": "pubmed", "id": "34088950"}]	1	37917685	5763488120	2746626475	2021-06-06 09:38:33	76	0
SRR13057972	PRJNA678360	5.298	RNA-Seq	cDNA	Illumina HiSeq 2000		Homo sapiens	SRX9506115	GSM4907768: NF_2_LV; Homo sapiens; RNA-Seq		TRANSCRIPTOMIC	PAIRED	ILLUMINA	GEO, GEO, submission brokered by GEO,	SRP292538	GSE161472	GSE161472	NCBI						Geo Curators	geo-group@ncbi.nlm.nih.gov		GSM4907768	SRS7714746	SAMN16793893	NF_2_LV	Left Ventricle		female	27	Heart				Chamber-Enriched gene expression profiles in failing human hearts with reduced ejection fraction [RNA-Seq]		Heart failure with reduced ejection fraction (HFrEF) constitutes 50% of HF hospitalizations and is characterized by high rates of mortality. To explore the underlying mechanisms of HFrEF etiology and progression, we studied the molecular and cellular differences in four chambers of non-failing (NF, n=10) and HFrEF (n=12) human hearts. This study contributes to a growing body of knowledge describi…	[{"db": "pubmed", "id": "34088950"}]	1	34853357	5297710264	2559126100	2021-06-06 09:38:33	76	0
SRR13057973	PRJNA678360	5.612	RNA-Seq	cDNA	Illumina HiSeq 2000		Homo sapiens	SRX9506116	GSM4907770: NF_4_LV; Homo sapiens; RNA-Seq		TRANSCRIPTOMIC	PAIRED	ILLUMINA	GEO, GEO, submission brokered by GEO,	SRP292538	GSE161472	GSE161472	NCBI						Geo Curators	geo-group@ncbi.nlm.nih.gov		GSM4907770	SRS7714747	SAMN16793892	NF_4_LV	Left Ventricle		male	47	Heart				Chamber-Enriched gene expression profiles in failing human hearts with reduced ejection fraction [RNA-Seq]		Heart failure with reduced ejection fraction (HFrEF) constitutes 50% of HF hospitalizations and is characterized by high rates of mortality. To explore the underlying mechanisms of HFrEF etiology and progression, we studied the molecular and cellular differences in four chambers of non-failing (NF, n=10) and HFrEF (n=12) human hearts. This study contributes to a growing body of knowledge describi…	[{"db": "pubmed", "id": "34088950"}]	1	36920876	5611973152	2659664046	2021-06-06 09:38:33	76	0
SRR13057974	PRJNA678360	5.344	RNA-Seq	cDNA	Illumina HiSeq 2000		Homo sapiens	SRX9506117	GSM4907771: NF_5_LV; Homo sapiens; RNA-Seq		TRANSCRIPTOMIC	PAIRED	ILLUMINA	GEO, GEO, submission brokered by GEO,	SRP292538	GSE161472	GSE161472	NCBI						Geo Curators	geo-group@ncbi.nlm.nih.gov		GSM4907771	SRS7714748	SAMN16793891	NF_5_LV	Left Ventricle		male	54	Heart				Chamber-Enriched gene expression profiles in failing human hearts with reduced ejection fraction [RNA-Seq]		Heart failure with reduced ejection fraction (HFrEF) constitutes 50% of HF hospitalizations and is characterized by high rates of mortality. To explore the underlying mechanisms of HFrEF etiology and progression, we studied the molecular and cellular differences in four chambers of non-failing (NF, n=10) and HFrEF (n=12) human hearts. This study contributes to a growing body of knowledge describi…	[{"db": "pubmed", "id": "34088950"}]	1	35160597	5344410744	2524702553	2021-06-06 09:38:33	76	0
SRR13057975	PRJNA678360	5.238	RNA-Seq	cDNA	Illumina HiSeq 2000		Homo sapiens	SRX9506118	GSM4907773: NF_6_LV; Homo sapiens; RNA-Seq		TRANSCRIPTOMIC	PAIRED	ILLUMINA	GEO, GEO, submission brokered by GEO,	SRP292538	GSE161472	GSE161472	NCBI						Geo Curators	geo-group@ncbi.nlm.nih.gov		GSM4907773	SRS7714749	SAMN16793890	NF_6_LV	Left Ventricle		female	44	Heart				Chamber-Enriched gene expression profiles in failing human hearts with reduced ejection fraction [RNA-Seq]		Heart failure with reduced ejection fraction (HFrEF) constitutes 50% of HF hospitalizations and is characterized by high rates of mortality. To explore the underlying mechanisms of HFrEF etiology and progression, we studied the molecular and cellular differences in four chambers of non-failing (NF, n=10) and HFrEF (n=12) human hearts. This study contributes to a growing body of knowledge describi…	[{"db": "pubmed", "id": "34088950"}]	1	34459997	5237919544	2615900718	2021-06-06 09:38:33	76	0
SRR13057976	PRJNA678360	5.276	RNA-Seq	cDNA	Illumina HiSeq 2000		Homo sapiens	SRX9506119	GSM4907774: NF_7_LV; Homo sapiens; RNA-Seq		TRANSCRIPTOMIC	PAIRED	ILLUMINA	GEO, GEO, submission brokered by GEO,	SRP292538	GSE161472	GSE161472	NCBI						Geo Curators	geo-group@ncbi.nlm.nih.gov		GSM4907774	SRS7714750	SAMN16793889	NF_7_LV	Left Ventricle		female	28	Heart				Chamber-Enriched gene expression profiles in failing human hearts with reduced ejection fraction [RNA-Seq]		Heart failure with reduced ejection fraction (HFrEF) constitutes 50% of HF hospitalizations and is characterized by high rates of mortality. To explore the underlying mechanisms of HFrEF etiology and progression, we studied the molecular and cellular differences in four chambers of non-failing (NF, n=10) and HFrEF (n=12) human hearts. This study contributes to a growing body of knowledge describi…	[{"db": "pubmed", "id": "34088950"}]	1	34712595	5276314440	2452598924	2021-06-06 09:38:33	76	0
SRR13057977	PRJNA678360	4.452	RNA-Seq	cDNA	Illumina HiSeq 2000		Homo sapiens	SRX9506120	GSM4907776: NF_8_LV; Homo sapiens; RNA-Seq		TRANSCRIPTOMIC	PAIRED	ILLUMINA	GEO, GEO, submission brokered by GEO,	SRP292538	GSE161472	GSE161472	NCBI						Geo Curators	geo-group@ncbi.nlm.nih.gov		GSM4907776	SRS7714751	SAMN16793888	NF_8_LV	Left Ventricle		male	50	Heart				Chamber-Enriched gene expression profiles in failing human hearts with reduced ejection fraction [RNA-Seq]		Heart failure with reduced ejection fraction (HFrEF) constitutes 50% of HF hospitalizations and is characterized by high rates of mortality. To explore the underlying mechanisms of HFrEF etiology and progression, we studied the molecular and cellular differences in four chambers of non-failing (NF, n=10) and HFrEF (n=12) human hearts. This study contributes to a growing body of knowledge describi…	[{"db": "pubmed", "id": "34088950"}]	1	29288834	4451902768	2068772246	2021-06-06 09:38:33	76	0
SRR13057978	PRJNA678360	5.382	RNA-Seq	cDNA	Illumina HiSeq 2000		Homo sapiens	SRX9506121	GSM4907777: NF_9_LV; Homo sapiens; RNA-Seq		TRANSCRIPTOMIC	PAIRED	ILLUMINA	GEO, GEO, submission brokered by GEO,	SRP292538	GSE161472	GSE161472	NCBI						Geo Curators	geo-group@ncbi.nlm.nih.gov		GSM4907777	SRS7714752	SAMN16793835	NF_9_LV	Left Ventricle		male	48	Heart				Chamber-Enriched gene expression profiles in failing human hearts with reduced ejection fraction [RNA-Seq]		Heart failure with reduced ejection fraction (HFrEF) constitutes 50% of HF hospitalizations and is characterized by high rates of mortality. To explore the underlying mechanisms of HFrEF etiology and progression, we studied the molecular and cellular differences in four chambers of non-failing (NF, n=10) and HFrEF (n=12) human hearts. This study contributes to a growing body of knowledge describi…	[{"db": "pubmed", "id": "34088950"}]	1	35405649	5381658648	2505823188	2021-06-06 09:38:33	76	0
SRR13057979	PRJNA678360	5.505	RNA-Seq	cDNA	Illumina HiSeq 2000		Homo sapiens	SRX9506122	GSM4907779: NF_10_LV; Homo sapiens; RNA-Seq		TRANSCRIPTOMIC	PAIRED	ILLUMINA	GEO, GEO, submission brokered by GEO,	SRP292538	GSE161472	GSE161472	NCBI						Geo Curators	geo-group@ncbi.nlm.nih.gov		GSM4907779	SRS7714753	SAMN16793826	NF_10_LV	Left Ventricle		female	53	Heart				Chamber-Enriched gene expression profiles in failing human hearts with reduced ejection fraction [RNA-Seq]		Heart failure with reduced ejection fraction (HFrEF) constitutes 50% of HF hospitalizations and is characterized by high rates of mortality. To explore the underlying mechanisms of HFrEF etiology and progression, we studied the molecular and cellular differences in four chambers of non-failing (NF, n=10) and HFrEF (n=12) human hearts. This study contributes to a growing body of knowledge describi…	[{"db": "pubmed", "id": "34088950"}]	1	36216111	5504848872	2677312176	2021-06-06 09:38:33	76	0
SRR13057980	PRJNA678360	5.635	RNA-Seq	cDNA	Illumina HiSeq 2000		Homo sapiens	SRX9506123	GSM4907780: HFrEF_1_LV; Homo sapiens; RNA-Seq		TRANSCRIPTOMIC	PAIRED	ILLUMINA	GEO, GEO, submission brokered by GEO,	SRP292538	GSE161472	GSE161472	NCBI						Geo Curators	geo-group@ncbi.nlm.nih.gov		GSM4907780	SRS7714754	SAMN16793834	HFrEF_1_LV	Left Ventricle		male	37	Heart				Chamber-Enriched gene expression profiles in failing human hearts with reduced ejection fraction [RNA-Seq]		Heart failure with reduced ejection fraction (HFrEF) constitutes 50% of HF hospitalizations and is characterized by high rates of mortality. To explore the underlying mechanisms of HFrEF etiology and progression, we studied the molecular and cellular differences in four chambers of non-failing (NF, n=10) and HFrEF (n=12) human hearts. This study contributes to a growing body of knowledge describi…	[{"db": "pubmed", "id": "34088950"}]	1	37075324	5635449248	2534366157	2021-06-06 09:38:33	76	0
SRR13057981	PRJNA678360	5.779	RNA-Seq	cDNA	Illumina HiSeq 2000		Homo sapiens	SRX9506124	GSM4907781: HFrEF_2_LV; Homo sapiens; RNA-Seq		TRANSCRIPTOMIC	PAIRED	ILLUMINA	GEO, GEO, submission brokered by GEO,	SRP292538	GSE161472	GSE161472	NCBI						Geo Curators	geo-group@ncbi.nlm.nih.gov		GSM4907781	SRS7714755	SAMN16793833	HFrEF_2_LV	Left Ventricle		male	26	Heart				Chamber-Enriched gene expression profiles in failing human hearts with reduced ejection fraction [RNA-Seq]		Heart failure with reduced ejection fraction (HFrEF) constitutes 50% of HF hospitalizations and is characterized by high rates of mortality. To explore the underlying mechanisms of HFrEF etiology and progression, we studied the molecular and cellular differences in four chambers of non-failing (NF, n=10) and HFrEF (n=12) human hearts. This study contributes to a growing body of knowledge describi…	[{"db": "pubmed", "id": "34088950"}]	1	38018508	5778813216	2630639343	2021-06-06 09:38:33	76	0
SRR13057982	PRJNA678360	6.12	RNA-Seq	cDNA	Illumina HiSeq 2000		Homo sapiens	SRX9506125	GSM4907782: HFrEF_3_LV; Homo sapiens; RNA-Seq		TRANSCRIPTOMIC	PAIRED	ILLUMINA	GEO, GEO, submission brokered by GEO,	SRP292538	GSE161472	GSE161472	NCBI						Geo Curators	geo-group@ncbi.nlm.nih.gov		GSM4907782	SRS7714756	SAMN16793832	HFrEF_3_LV	Left Ventricle		male	22	Heart				Chamber-Enriched gene expression profiles in failing human hearts with reduced ejection fraction [RNA-Seq]		Heart failure with reduced ejection fraction (HFrEF) constitutes 50% of HF hospitalizations and is characterized by high rates of mortality. To explore the underlying mechanisms of HFrEF etiology and progression, we studied the molecular and cellular differences in four chambers of non-failing (NF, n=10) and HFrEF (n=12) human hearts. This study contributes to a growing body of knowledge describi…	[{"db": "pubmed", "id": "34088950"}]	1	40263834	6120102768	2806133863	2021-06-06 09:38:33	76	0
SRR13057983	PRJNA678360	5.535	RNA-Seq	cDNA	Illumina HiSeq 2000		Homo sapiens	SRX9506126	GSM4907784: HFrEF_4_LV; Homo sapiens; RNA-Seq		TRANSCRIPTOMIC	PAIRED	ILLUMINA	GEO, GEO, submission brokered by GEO,	SRP292538	GSE161472	GSE161472	NCBI						Geo Curators	geo-group@ncbi.nlm.nih.gov		GSM4907784	SRS7714757	SAMN16793831	HFrEF_4_LV	Left Ventricle		male	30	Heart				Chamber-Enriched gene expression profiles in failing human hearts with reduced ejection fraction [RNA-Seq]		Heart failure with reduced ejection fraction (HFrEF) constitutes 50% of HF hospitalizations and is characterized by high rates of mortality. To explore the underlying mechanisms of HFrEF etiology and progression, we studied the molecular and cellular differences in four chambers of non-failing (NF, n=10) and HFrEF (n=12) human hearts. This study contributes to a growing body of knowledge describi…	[{"db": "pubmed", "id": "34088950"}]	1	36417220	5535417440	2496926441	2021-06-06 09:38:33	76	0
SRR13057984	PRJNA678360	5.35	RNA-Seq	cDNA	Illumina HiSeq 2000		Homo sapiens	SRX9506127	GSM4907785: HFrEF_5_LV; Homo sapiens; RNA-Seq		TRANSCRIPTOMIC	PAIRED	ILLUMINA	GEO, GEO, submission brokered by GEO,	SRP292538	GSE161472	GSE161472	NCBI						Geo Curators	geo-group@ncbi.nlm.nih.gov		GSM4907785	SRS7714758	SAMN16793830	HFrEF_5_LV	Left Ventricle		male	28	Heart				Chamber-Enriched gene expression profiles in failing human hearts with reduced ejection fraction [RNA-Seq]		Heart failure with reduced ejection fraction (HFrEF) constitutes 50% of HF hospitalizations and is characterized by high rates of mortality. To explore the underlying mechanisms of HFrEF etiology and progression, we studied the molecular and cellular differences in four chambers of non-failing (NF, n=10) and HFrEF (n=12) human hearts. This study contributes to a growing body of knowledge describi…	[{"db": "pubmed", "id": "34088950"}]	1	35198769	5350212888	2233696062	2021-06-06 09:38:33	76	0
SRR13057985	PRJNA678360	6.319	RNA-Seq	cDNA	Illumina HiSeq 2000		Homo sapiens	SRX9506128	GSM4907787: HFrEF_6_LV; Homo sapiens; RNA-Seq		TRANSCRIPTOMIC	PAIRED	ILLUMINA	GEO, GEO, submission brokered by GEO,	SRP292538	GSE161472	GSE161472	NCBI						Geo Curators	geo-group@ncbi.nlm.nih.gov		GSM4907787	SRS7714759	SAMN16793829	HFrEF_6_LV	Left Ventricle		female	40	Heart				Chamber-Enriched gene expression profiles in failing human hearts with reduced ejection fraction [RNA-Seq]		Heart failure with reduced ejection fraction (HFrEF) constitutes 50% of HF hospitalizations and is characterized by high rates of mortality. To explore the underlying mechanisms of HFrEF etiology and progression, we studied the molecular and cellular differences in four chambers of non-failing (NF, n=10) and HFrEF (n=12) human hearts. This study contributes to a growing body of knowledge describi…	[{"db": "pubmed", "id": "34088950"}]	1	41570414	6318702928	2612645485	2021-06-06 09:38:33	76	0
SRR13057986	PRJNA678360	5.741	RNA-Seq	cDNA	Illumina HiSeq 2000		Homo sapiens	SRX9506129	GSM4907789: HFrEF_7_LV; Homo sapiens; RNA-Seq		TRANSCRIPTOMIC	PAIRED	ILLUMINA	GEO, GEO, submission brokered by GEO,	SRP292538	GSE161472	GSE161472	NCBI						Geo Curators	geo-group@ncbi.nlm.nih.gov		GSM4907789	SRS7714760	SAMN16793828	HFrEF_7_LV	Left Ventricle		female	53	Heart				Chamber-Enriched gene expression profiles in failing human hearts with reduced ejection fraction [RNA-Seq]		Heart failure with reduced ejection fraction (HFrEF) constitutes 50% of HF hospitalizations and is characterized by high rates of mortality. To explore the underlying mechanisms of HFrEF etiology and progression, we studied the molecular and cellular differences in four chambers of non-failing (NF, n=10) and HFrEF (n=12) human hearts. This study contributes to a growing body of knowledge describi…	[{"db": "pubmed", "id": "34088950"}]	1	37769987	5741038024	2452124661	2021-06-06 09:38:33	76	0
SRR13057987	PRJNA678360	5.803	RNA-Seq	cDNA	Illumina HiSeq 2000		Homo sapiens	SRX9506130	GSM4907791: HFrEF_8_LV; Homo sapiens; RNA-Seq		TRANSCRIPTOMIC	PAIRED	ILLUMINA	GEO, GEO, submission brokered by GEO,	SRP292538	GSE161472	GSE161472	NCBI						Geo Curators	geo-group@ncbi.nlm.nih.gov		GSM4907791	SRS7714761	SAMN16793827	HFrEF_8_LV	Left Ventricle		female	50	Heart				Chamber-Enriched gene expression profiles in failing human hearts with reduced ejection fraction [RNA-Seq]		Heart failure with reduced ejection fraction (HFrEF) constitutes 50% of HF hospitalizations and is characterized by high rates of mortality. To explore the underlying mechanisms of HFrEF etiology and progression, we studied the molecular and cellular differences in four chambers of non-failing (NF, n=10) and HFrEF (n=12) human hearts. This study contributes to a growing body of knowledge describi…	[{"db": "pubmed", "id": "34088950"}]	1	38176268	5802792736	2411413582	2021-06-06 09:38:33	76	0
SRR13057988	PRJNA678360	5.851	RNA-Seq	cDNA	Illumina HiSeq 2000		Homo sapiens	SRX9506131	GSM4907792: HFrEF_9_LV; Homo sapiens; RNA-Seq		TRANSCRIPTOMIC	PAIRED	ILLUMINA	GEO, GEO, submission brokered by GEO,	SRP292538	GSE161472	GSE161472	NCBI						Geo Curators	geo-group@ncbi.nlm.nih.gov		GSM4907792	SRS7714762	SAMN16793825	HFrEF_9_LV	Left Ventricle		female	55	Heart				Chamber-Enriched gene expression profiles in failing human hearts with reduced ejection fraction [RNA-Seq]		Heart failure with reduced ejection fraction (HFrEF) constitutes 50% of HF hospitalizations and is characterized by high rates of mortality. To explore the underlying mechanisms of HFrEF etiology and progression, we studied the molecular and cellular differences in four chambers of non-failing (NF, n=10) and HFrEF (n=12) human hearts. This study contributes to a growing body of knowledge describi…	[{"db": "pubmed", "id": "34088950"}]	1	38494618	5851181936	2432117592	2021-06-06 09:38:33	76	0
SRR13057989	PRJNA678360	6.042	RNA-Seq	cDNA	Illumina HiSeq 2000		Homo sapiens	SRX9506132	GSM4907794: HFrEF_10_LV; Homo sapiens; RNA-Seq		TRANSCRIPTOMIC	PAIRED	ILLUMINA	GEO, GEO, submission brokered by GEO,	SRP292538	GSE161472	GSE161472	NCBI						Geo Curators	geo-group@ncbi.nlm.nih.gov		GSM4907794	SRS7714763	SAMN16793824	HFrEF_10_LV	Left Ventricle		male	23	Heart				Chamber-Enriched gene expression profiles in failing human hearts with reduced ejection fraction [RNA-Seq]		Heart failure with reduced ejection fraction (HFrEF) constitutes 50% of HF hospitalizations and is characterized by high rates of mortality. To explore the underlying mechanisms of HFrEF etiology and progression, we studied the molecular and cellular differences in four chambers of non-failing (NF, n=10) and HFrEF (n=12) human hearts. This study contributes to a growing body of knowledge describi…	[{"db": "pubmed", "id": "34088950"}]	1	39747871	6041676392	2507585046	2021-06-06 09:38:33	76	0
SRR13057990	PRJNA678360	5.389	RNA-Seq	cDNA	Illumina HiSeq 2000		Homo sapiens	SRX9506133	GSM4907795: HFrEF_11_LV; Homo sapiens; RNA-Seq		TRANSCRIPTOMIC	PAIRED	ILLUMINA	GEO, GEO, submission brokered by GEO,	SRP292538	GSE161472	GSE161472	NCBI						Geo Curators	geo-group@ncbi.nlm.nih.gov		GSM4907795	SRS7714764	SAMN16793823	HFrEF_11_LV	Left Ventricle		male	45	Heart				Chamber-Enriched gene expression profiles in failing human hearts with reduced ejection fraction [RNA-Seq]		Heart failure with reduced ejection fraction (HFrEF) constitutes 50% of HF hospitalizations and is characterized by high rates of mortality. To explore the underlying mechanisms of HFrEF etiology and progression, we studied the molecular and cellular differences in four chambers of non-failing (NF, n=10) and HFrEF (n=12) human hearts. This study contributes to a growing body of knowledge describi…	[{"db": "pubmed", "id": "34088950"}]	1	35455573	5389247096	2271292059	2021-06-06 09:38:33	76	0
SRR13057991	PRJNA678360	5.893	RNA-Seq	cDNA	Illumina HiSeq 2000		Homo sapiens	SRX9506134	GSM4907796: HFrEF_12_LV; Homo sapiens; RNA-Seq		TRANSCRIPTOMIC	PAIRED	ILLUMINA	GEO, GEO, submission brokered by GEO,	SRP292538	GSE161472	GSE161472	NCBI						Geo Curators	geo-group@ncbi.nlm.nih.gov		GSM4907796	SRS7714765	SAMN16793822	HFrEF_12_LV	Left Ventricle		female	57	Heart				Chamber-Enriched gene expression profiles in failing human hearts with reduced ejection fraction [RNA-Seq]		Heart failure with reduced ejection fraction (HFrEF) constitutes 50% of HF hospitalizations and is characterized by high rates of mortality. To explore the underlying mechanisms of HFrEF etiology and progression, we studied the molecular and cellular differences in four chambers of non-failing (NF, n=10) and HFrEF (n=12) human hearts. This study contributes to a growing body of knowledge describi…	[{"db": "pubmed", "id": "34088950"}]	1	38771950	5893336400	2437716416	2021-06-06 09:38:33	76	0
SRR13057992	PRJNA678360	15.353	RNA-Seq	cDNA	Illumina HiSeq 2000		Homo sapiens	SRX9506135	GSM4907798: NF_1_RA; Homo sapiens; RNA-Seq		TRANSCRIPTOMIC	PAIRED	ILLUMINA	GEO, GEO, submission brokered by GEO,	SRP292538	GSE161472	GSE161472	NCBI						Geo Curators	geo-group@ncbi.nlm.nih.gov		GSM4907798	SRS7714766	SAMN16793821	NF_1_RA	Right Atrium		male	53	Heart				Chamber-Enriched gene expression profiles in failing human hearts with reduced ejection fraction [RNA-Seq]		Heart failure with reduced ejection fraction (HFrEF) constitutes 50% of HF hospitalizations and is characterized by high rates of mortality. To explore the underlying mechanisms of HFrEF etiology and progression, we studied the molecular and cellular differences in four chambers of non-failing (NF, n=10) and HFrEF (n=12) human hearts. This study contributes to a growing body of knowledge describi…	[{"db": "pubmed", "id": "34088950"}]	1	76005709	15353153218	10861991389	2021-06-06 09:38:33	101	0
SRR13057993	PRJNA678360	6.924	RNA-Seq	cDNA	Illumina HiSeq 2000		Homo sapiens	SRX9506136	GSM4907800: NF_2_RA; Homo sapiens; RNA-Seq		TRANSCRIPTOMIC	PAIRED	ILLUMINA	GEO, GEO, submission brokered by GEO,	SRP292538	GSE161472	GSE161472	NCBI						Geo Curators	geo-group@ncbi.nlm.nih.gov		GSM4907800	SRS7714767	SAMN16793820	NF_2_RA	Right Atrium		female	27	Heart				Chamber-Enriched gene expression profiles in failing human hearts with reduced ejection fraction [RNA-Seq]		Heart failure with reduced ejection fraction (HFrEF) constitutes 50% of HF hospitalizations and is characterized by high rates of mortality. To explore the underlying mechanisms of HFrEF etiology and progression, we studied the molecular and cellular differences in four chambers of non-failing (NF, n=10) and HFrEF (n=12) human hearts. This study contributes to a growing body of knowledge describi…	[{"db": "pubmed", "id": "34088950"}]	1	45550749	6923713848	3147881813	2021-06-06 09:38:33	76	0
SRR13057994	PRJNA678360	7.774	RNA-Seq	cDNA	Illumina HiSeq 2000		Homo sapiens	SRX9506137	GSM4907801: NF_3_RA; Homo sapiens; RNA-Seq		TRANSCRIPTOMIC	PAIRED	ILLUMINA	GEO, GEO, submission brokered by GEO,	SRP292538	GSE161472	GSE161472	NCBI						Geo Curators	geo-group@ncbi.nlm.nih.gov		GSM4907801	SRS7714768	SAMN16793819	NF_3_RA	Right Atrium		female	41	Heart				Chamber-Enriched gene expression profiles in failing human hearts with reduced ejection fraction [RNA-Seq]		Heart failure with reduced ejection fraction (HFrEF) constitutes 50% of HF hospitalizations and is characterized by high rates of mortality. To explore the underlying mechanisms of HFrEF etiology and progression, we studied the molecular and cellular differences in four chambers of non-failing (NF, n=10) and HFrEF (n=12) human hearts. This study contributes to a growing body of knowledge describi…	[{"db": "pubmed", "id": "34088950"}]	1	51141537	7773513624	3545553950	2021-06-06 09:38:33	76	0
SRR13057995	PRJNA678360	6.631	RNA-Seq	cDNA	Illumina HiSeq 2000		Homo sapiens	SRX9506138	GSM4907802: NF_4_RA; Homo sapiens; RNA-Seq		TRANSCRIPTOMIC	PAIRED	ILLUMINA	GEO, GEO, submission brokered by GEO,	SRP292538	GSE161472	GSE161472	NCBI						Geo Curators	geo-group@ncbi.nlm.nih.gov		GSM4907802	SRS7714769	SAMN16793818	NF_4_RA	Right Atrium		male	47	Heart				Chamber-Enriched gene expression profiles in failing human hearts with reduced ejection fraction [RNA-Seq]		Heart failure with reduced ejection fraction (HFrEF) constitutes 50% of HF hospitalizations and is characterized by high rates of mortality. To explore the underlying mechanisms of HFrEF etiology and progression, we studied the molecular and cellular differences in four chambers of non-failing (NF, n=10) and HFrEF (n=12) human hearts. This study contributes to a growing body of knowledge describi…	[{"db": "pubmed", "id": "34088950"}]	1	43625582	6631088464	3026698978	2021-06-06 09:38:33	76	0
SRR13057996	PRJNA678360	6.717	RNA-Seq	cDNA	Illumina HiSeq 2000		Homo sapiens	SRX9506139	GSM4907804: NF_5_RA; Homo sapiens; RNA-Seq		TRANSCRIPTOMIC	PAIRED	ILLUMINA	GEO, GEO, submission brokered by GEO,	SRP292538	GSE161472	GSE161472	NCBI						Geo Curators	geo-group@ncbi.nlm.nih.gov		GSM4907804	SRS7714770	SAMN16793817	NF_5_RA	Right Atrium		male	54	Heart				Chamber-Enriched gene expression profiles in failing human hearts with reduced ejection fraction [RNA-Seq]		Heart failure with reduced ejection fraction (HFrEF) constitutes 50% of HF hospitalizations and is characterized by high rates of mortality. To explore the underlying mechanisms of HFrEF etiology and progression, we studied the molecular and cellular differences in four chambers of non-failing (NF, n=10) and HFrEF (n=12) human hearts. This study contributes to a growing body of knowledge describi…	[{"db": "pubmed", "id": "34088950"}]	1	44194030	6717492560	3052271337	2021-06-06 09:38:33	76	0
SRR13057997	PRJNA678360	7.101	RNA-Seq	cDNA	Illumina HiSeq 2000		Homo sapiens	SRX9506140	GSM4907805: NF_7_RA; Homo sapiens; RNA-Seq		TRANSCRIPTOMIC	PAIRED	ILLUMINA	GEO, GEO, submission brokered by GEO,	SRP292538	GSE161472	GSE161472	NCBI						Geo Curators	geo-group@ncbi.nlm.nih.gov		GSM4907805	SRS7714771	SAMN16793857	NF_7_RA	Right Atrium		female	28	Heart				Chamber-Enriched gene expression profiles in failing human hearts with reduced ejection fraction [RNA-Seq]		Heart failure with reduced ejection fraction (HFrEF) constitutes 50% of HF hospitalizations and is characterized by high rates of mortality. To explore the underlying mechanisms of HFrEF etiology and progression, we studied the molecular and cellular differences in four chambers of non-failing (NF, n=10) and HFrEF (n=12) human hearts. This study contributes to a growing body of knowledge describi…	[{"db": "pubmed", "id": "34088950"}]	1	46719348	7101340896	3223517707	2021-06-06 09:38:33	76	0
SRR13057998	PRJNA678360	5.75	RNA-Seq	cDNA	Illumina HiSeq 2000		Homo sapiens	SRX9506141	GSM4907807: NF_8_RA; Homo sapiens; RNA-Seq		TRANSCRIPTOMIC	PAIRED	ILLUMINA	GEO, GEO, submission brokered by GEO,	SRP292538	GSE161472	GSE161472	NCBI						Geo Curators	geo-group@ncbi.nlm.nih.gov		GSM4907807	SRS7714772	SAMN16793856	NF_8_RA	Right Atrium		male	50	Heart				Chamber-Enriched gene expression profiles in failing human hearts with reduced ejection fraction [RNA-Seq]		Heart failure with reduced ejection fraction (HFrEF) constitutes 50% of HF hospitalizations and is characterized by high rates of mortality. To explore the underlying mechanisms of HFrEF etiology and progression, we studied the molecular and cellular differences in four chambers of non-failing (NF, n=10) and HFrEF (n=12) human hearts. This study contributes to a growing body of knowledge describi…	[{"db": "pubmed", "id": "34088950"}]	1	37827042	5749710384	2613984610	2021-06-06 09:38:33	76	0
SRR13057999	PRJNA678360	6.482	RNA-Seq	cDNA	Illumina HiSeq 2000		Homo sapiens	SRX9506142	GSM4907808: NF_9_RA; Homo sapiens; RNA-Seq		TRANSCRIPTOMIC	PAIRED	ILLUMINA	GEO, GEO, submission brokered by GEO,	SRP292538	GSE161472	GSE161472	NCBI						Geo Curators	geo-group@ncbi.nlm.nih.gov		GSM4907808	SRS7714773	SAMN16793855	NF_9_RA	Right Atrium		male	48	Heart				Chamber-Enriched gene expression profiles in failing human hearts with reduced ejection fraction [RNA-Seq]		Heart failure with reduced ejection fraction (HFrEF) constitutes 50% of HF hospitalizations and is characterized by high rates of mortality. To explore the underlying mechanisms of HFrEF etiology and progression, we studied the molecular and cellular differences in four chambers of non-failing (NF, n=10) and HFrEF (n=12) human hearts. This study contributes to a growing body of knowledge describi…	[{"db": "pubmed", "id": "34088950"}]	1	42645689	6482144728	2935300851	2021-06-06 09:38:33	76	0
SRR13058000	PRJNA678360	5.414	RNA-Seq	cDNA	Illumina HiSeq 2000		Homo sapiens	SRX9506143	GSM4907810: NF_10_RA; Homo sapiens; RNA-Seq		TRANSCRIPTOMIC	PAIRED	ILLUMINA	GEO, GEO, submission brokered by GEO,	SRP292538	GSE161472	GSE161472	NCBI						Geo Curators	geo-group@ncbi.nlm.nih.gov		GSM4907810	SRS7714774	SAMN16793854	NF_10_RA	Right Atrium		female	53	Heart				Chamber-Enriched gene expression profiles in failing human hearts with reduced ejection fraction [RNA-Seq]		Heart failure with reduced ejection fraction (HFrEF) constitutes 50% of HF hospitalizations and is characterized by high rates of mortality. To explore the underlying mechanisms of HFrEF etiology and progression, we studied the molecular and cellular differences in four chambers of non-failing (NF, n=10) and HFrEF (n=12) human hearts. This study contributes to a growing body of knowledge describi…	[{"db": "pubmed", "id": "34088950"}]	1	35621506	5414468912	2492158733	2021-06-06 09:38:33	76	0
SRR13058001	PRJNA678360	6.099	RNA-Seq	cDNA	Illumina HiSeq 2000		Homo sapiens	SRX9506144	GSM4907812: HFrEF_1_RA; Homo sapiens; RNA-Seq		TRANSCRIPTOMIC	PAIRED	ILLUMINA	GEO, GEO, submission brokered by GEO,	SRP292538	GSE161472	GSE161472	NCBI						Geo Curators	geo-group@ncbi.nlm.nih.gov		GSM4907812	SRS7714775	SAMN16793853	HFrEF_1_RA	Right Atrium		male	37	Heart				Chamber-Enriched gene expression profiles in failing human hearts with reduced ejection fraction [RNA-Seq]		Heart failure with reduced ejection fraction (HFrEF) constitutes 50% of HF hospitalizations and is characterized by high rates of mortality. To explore the underlying mechanisms of HFrEF etiology and progression, we studied the molecular and cellular differences in four chambers of non-failing (NF, n=10) and HFrEF (n=12) human hearts. This study contributes to a growing body of knowledge describi…	[{"db": "pubmed", "id": "34088950"}]	1	40122523	6098623496	2781021431	2021-06-06 09:38:33	76	0
SRR13058002	PRJNA678360	5.916	RNA-Seq	cDNA	Illumina HiSeq 2000		Homo sapiens	SRX9506145	GSM4907813: HFrEF_2_RA; Homo sapiens; RNA-Seq		TRANSCRIPTOMIC	PAIRED	ILLUMINA	GEO, GEO, submission brokered by GEO,	SRP292538	GSE161472	GSE161472	NCBI						Geo Curators	geo-group@ncbi.nlm.nih.gov		GSM4907813	SRS7714776	SAMN16793852	HFrEF_2_RA	Right Atrium		male	26	Heart				Chamber-Enriched gene expression profiles in failing human hearts with reduced ejection fraction [RNA-Seq]		Heart failure with reduced ejection fraction (HFrEF) constitutes 50% of HF hospitalizations and is characterized by high rates of mortality. To explore the underlying mechanisms of HFrEF etiology and progression, we studied the molecular and cellular differences in four chambers of non-failing (NF, n=10) and HFrEF (n=12) human hearts. This study contributes to a growing body of knowledge describi…	[{"db": "pubmed", "id": "34088950"}]	1	38924180	5916475360	2693239901	2021-06-06 09:38:33	76	0
SRR13058003	PRJNA678360	5.734	RNA-Seq	cDNA	Illumina HiSeq 2000		Homo sapiens	SRX9506146	GSM4907816: HFrEF_3_RA; Homo sapiens; RNA-Seq		TRANSCRIPTOMIC	PAIRED	ILLUMINA	GEO, GEO, submission brokered by GEO,	SRP292538	GSE161472	GSE161472	NCBI						Geo Curators	geo-group@ncbi.nlm.nih.gov		GSM4907816	SRS7714777	SAMN16793851	HFrEF_3_RA	Right Atrium		male	22	Heart				Chamber-Enriched gene expression profiles in failing human hearts with reduced ejection fraction [RNA-Seq]		Heart failure with reduced ejection fraction (HFrEF) constitutes 50% of HF hospitalizations and is characterized by high rates of mortality. To explore the underlying mechanisms of HFrEF etiology and progression, we studied the molecular and cellular differences in four chambers of non-failing (NF, n=10) and HFrEF (n=12) human hearts. This study contributes to a growing body of knowledge describi…	[{"db": "pubmed", "id": "34088950"}]	1	37726507	5734429064	2610206873	2021-06-06 09:38:34	76	0
SRR13058004	PRJNA678360	5.954	RNA-Seq	cDNA	Illumina HiSeq 2000		Homo sapiens	SRX9506147	GSM4907818: HFrEF_4_RA; Homo sapiens; RNA-Seq		TRANSCRIPTOMIC	PAIRED	ILLUMINA	GEO, GEO, submission brokered by GEO,	SRP292538	GSE161472	GSE161472	NCBI						Geo Curators	geo-group@ncbi.nlm.nih.gov		GSM4907818	SRS7714778	SAMN16793850	HFrEF_4_RA	Right Atrium		male	30	Heart				Chamber-Enriched gene expression profiles in failing human hearts with reduced ejection fraction [RNA-Seq]		Heart failure with reduced ejection fraction (HFrEF) constitutes 50% of HF hospitalizations and is characterized by high rates of mortality. To explore the underlying mechanisms of HFrEF etiology and progression, we studied the molecular and cellular differences in four chambers of non-failing (NF, n=10) and HFrEF (n=12) human hearts. This study contributes to a growing body of knowledge describi…	[{"db": "pubmed", "id": "34088950"}]	1	39168011	5953537672	2725766880	2021-06-06 09:38:34	76	0
SRR13058005	PRJNA678360	6.207	RNA-Seq	cDNA	Illumina HiSeq 2000		Homo sapiens	SRX9506148	GSM4907822: HFrEF_5_RA; Homo sapiens; RNA-Seq		TRANSCRIPTOMIC	PAIRED	ILLUMINA	GEO, GEO, submission brokered by GEO,	SRP292538	GSE161472	GSE161472	NCBI						Geo Curators	geo-group@ncbi.nlm.nih.gov		GSM4907822	SRS7714779	SAMN16793849	HFrEF_5_RA	Right Atrium		male	28	Heart				Chamber-Enriched gene expression profiles in failing human hearts with reduced ejection fraction [RNA-Seq]		Heart failure with reduced ejection fraction (HFrEF) constitutes 50% of HF hospitalizations and is characterized by high rates of mortality. To explore the underlying mechanisms of HFrEF etiology and progression, we studied the molecular and cellular differences in four chambers of non-failing (NF, n=10) and HFrEF (n=12) human hearts. This study contributes to a growing body of knowledge describi…	[{"db": "pubmed", "id": "34088950"}]	1	40836094	6207086288	2851472616	2021-06-06 09:38:34	76	0
SRR13058006	PRJNA678360	5.657	RNA-Seq	cDNA	Illumina HiSeq 2000		Homo sapiens	SRX9506149	GSM4907824: HFrEF_6_RA; Homo sapiens; RNA-Seq		TRANSCRIPTOMIC	PAIRED	ILLUMINA	GEO, GEO, submission brokered by GEO,	SRP292538	GSE161472	GSE161472	NCBI						Geo Curators	geo-group@ncbi.nlm.nih.gov		GSM4907824	SRS7714780	SAMN16793848	HFrEF_6_RA	Right Atrium		female	40	Heart				Chamber-Enriched gene expression profiles in failing human hearts with reduced ejection fraction [RNA-Seq]		Heart failure with reduced ejection fraction (HFrEF) constitutes 50% of HF hospitalizations and is characterized by high rates of mortality. To explore the underlying mechanisms of HFrEF etiology and progression, we studied the molecular and cellular differences in four chambers of non-failing (NF, n=10) and HFrEF (n=12) human hearts. This study contributes to a growing body of knowledge describi…	[{"db": "pubmed", "id": "34088950"}]	1	37218373	5657192696	2570585573	2021-06-06 09:38:34	76	0
SRR13058007	PRJNA678360	5.731	RNA-Seq	cDNA	Illumina HiSeq 2000		Homo sapiens	SRX9506150	GSM4907826: HFrEF_7_RA; Homo sapiens; RNA-Seq		TRANSCRIPTOMIC	PAIRED	ILLUMINA	GEO, GEO, submission brokered by GEO,	SRP292538	GSE161472	GSE161472	NCBI						Geo Curators	geo-group@ncbi.nlm.nih.gov		GSM4907826	SRS7714781	SAMN16793847	HFrEF_7_RA	Right Atrium		female	53	Heart				Chamber-Enriched gene expression profiles in failing human hearts with reduced ejection fraction [RNA-Seq]		Heart failure with reduced ejection fraction (HFrEF) constitutes 50% of HF hospitalizations and is characterized by high rates of mortality. To explore the underlying mechanisms of HFrEF etiology and progression, we studied the molecular and cellular differences in four chambers of non-failing (NF, n=10) and HFrEF (n=12) human hearts. This study contributes to a growing body of knowledge describi…	[{"db": "pubmed", "id": "34088950"}]	1	37704341	5731059832	2590200382	2021-06-06 09:38:34	76	0
SRR13058008	PRJNA678360	6.32	RNA-Seq	cDNA	Illumina HiSeq 2000		Homo sapiens	SRX9506151	GSM4907830: HFrEF_8_RA; Homo sapiens; RNA-Seq		TRANSCRIPTOMIC	PAIRED	ILLUMINA	GEO, GEO, submission brokered by GEO,	SRP292538	GSE161472	GSE161472	NCBI						Geo Curators	geo-group@ncbi.nlm.nih.gov		GSM4907830	SRS7714782	SAMN16793887	HFrEF_8_RA	Right Atrium		female	50	Heart				Chamber-Enriched gene expression profiles in failing human hearts with reduced ejection fraction [RNA-Seq]		Heart failure with reduced ejection fraction (HFrEF) constitutes 50% of HF hospitalizations and is characterized by high rates of mortality. To explore the underlying mechanisms of HFrEF etiology and progression, we studied the molecular and cellular differences in four chambers of non-failing (NF, n=10) and HFrEF (n=12) human hearts. This study contributes to a growing body of knowledge describi…	[{"db": "pubmed", "id": "34088950"}]	1	41578056	6319864512	2860310043	2021-06-06 09:38:34	76	0
SRR13058009	PRJNA678360	5.161	RNA-Seq	cDNA	Illumina HiSeq 2000		Homo sapiens	SRX9506152	GSM4907832: HFrEF_9_RA; Homo sapiens; RNA-Seq		TRANSCRIPTOMIC	PAIRED	ILLUMINA	GEO, GEO, submission brokered by GEO,	SRP292538	GSE161472	GSE161472	NCBI						Geo Curators	geo-group@ncbi.nlm.nih.gov		GSM4907832	SRS7714783	SAMN16793886	HFrEF_9_RA	Right Atrium		female	55	Heart				Chamber-Enriched gene expression profiles in failing human hearts with reduced ejection fraction [RNA-Seq]		Heart failure with reduced ejection fraction (HFrEF) constitutes 50% of HF hospitalizations and is characterized by high rates of mortality. To explore the underlying mechanisms of HFrEF etiology and progression, we studied the molecular and cellular differences in four chambers of non-failing (NF, n=10) and HFrEF (n=12) human hearts. This study contributes to a growing body of knowledge describi…	[{"db": "pubmed", "id": "34088950"}]	1	33951691	5160657032	2331985059	2021-06-06 09:38:34	76	0
SRR13058010	PRJNA678360	6.123	RNA-Seq	cDNA	Illumina HiSeq 2000		Homo sapiens	SRX9506153	GSM4907836: HFrEF_10_RA; Homo sapiens; RNA-Seq		TRANSCRIPTOMIC	PAIRED	ILLUMINA	GEO, GEO, submission brokered by GEO,	SRP292538	GSE161472	GSE161472	NCBI						Geo Curators	geo-group@ncbi.nlm.nih.gov		GSM4907836	SRS7714784	SAMN16793885	HFrEF_10_RA	Right Atrium		male	23	Heart				Chamber-Enriched gene expression profiles in failing human hearts with reduced ejection fraction [RNA-Seq]		Heart failure with reduced ejection fraction (HFrEF) constitutes 50% of HF hospitalizations and is characterized by high rates of mortality. To explore the underlying mechanisms of HFrEF etiology and progression, we studied the molecular and cellular differences in four chambers of non-failing (NF, n=10) and HFrEF (n=12) human hearts. This study contributes to a growing body of knowledge describi…	[{"db": "pubmed", "id": "34088950"}]	1	40281879	6122845608	2763488316	2021-06-06 09:38:34	76	0
SRR13058011	PRJNA678360	5.825	RNA-Seq	cDNA	Illumina HiSeq 2000		Homo sapiens	SRX9506154	GSM4907839: HFrEF_11_RA; Homo sapiens; RNA-Seq		TRANSCRIPTOMIC	PAIRED	ILLUMINA	GEO, GEO, submission brokered by GEO,	SRP292538	GSE161472	GSE161472	NCBI						Geo Curators	geo-group@ncbi.nlm.nih.gov		GSM4907839	SRS7714785	SAMN16793884	HFrEF_11_RA	Right Atrium		male	45	Heart				Chamber-Enriched gene expression profiles in failing human hearts with reduced ejection fraction [RNA-Seq]		Heart failure with reduced ejection fraction (HFrEF) constitutes 50% of HF hospitalizations and is characterized by high rates of mortality. To explore the underlying mechanisms of HFrEF etiology and progression, we studied the molecular and cellular differences in four chambers of non-failing (NF, n=10) and HFrEF (n=12) human hearts. This study contributes to a growing body of knowledge describi…	[{"db": "pubmed", "id": "34088950"}]	1	38323920	5825235840	2668869953	2021-06-06 09:38:34	76	0
SRR13058012	PRJNA678360	5.782	RNA-Seq	cDNA	Illumina HiSeq 2000		Homo sapiens	SRX9506155	GSM4907840: HFrEF_12_RA; Homo sapiens; RNA-Seq		TRANSCRIPTOMIC	PAIRED	ILLUMINA	GEO, GEO, submission brokered by GEO,	SRP292538	GSE161472	GSE161472	NCBI						Geo Curators	geo-group@ncbi.nlm.nih.gov		GSM4907840	SRS7714786	SAMN16793883	HFrEF_12_RA	Right Atrium		female	57	Heart				Chamber-Enriched gene expression profiles in failing human hearts with reduced ejection fraction [RNA-Seq]		Heart failure with reduced ejection fraction (HFrEF) constitutes 50% of HF hospitalizations and is characterized by high rates of mortality. To explore the underlying mechanisms of HFrEF etiology and progression, we studied the molecular and cellular differences in four chambers of non-failing (NF, n=10) and HFrEF (n=12) human hearts. This study contributes to a growing body of knowledge describi…	[{"db": "pubmed", "id": "34088950"}]	1	38037478	5781696656	2632983195	2021-06-06 09:38:34	76	0
SRR13058013	PRJNA678360	6.424	RNA-Seq	cDNA	Illumina HiSeq 2000		Homo sapiens	SRX9506156	GSM4907841: NF_1_LA; Homo sapiens; RNA-Seq		TRANSCRIPTOMIC	PAIRED	ILLUMINA	GEO, GEO, submission brokered by GEO,	SRP292538	GSE161472	GSE161472	NCBI						Geo Curators	geo-group@ncbi.nlm.nih.gov		GSM4907841	SRS7714787	SAMN16793882	NF_1_LA	Left Atrium		male	53	Heart				Chamber-Enriched gene expression profiles in failing human hearts with reduced ejection fraction [RNA-Seq]		Heart failure with reduced ejection fraction (HFrEF) constitutes 50% of HF hospitalizations and is characterized by high rates of mortality. To explore the underlying mechanisms of HFrEF etiology and progression, we studied the molecular and cellular differences in four chambers of non-failing (NF, n=10) and HFrEF (n=12) human hearts. This study contributes to a growing body of knowledge describi…	[{"db": "pubmed", "id": "34088950"}]	1	42259993	6423518936	2913243116	2021-06-06 09:38:34	76	0
SRR13058014	PRJNA678360	6.396	RNA-Seq	cDNA	Illumina HiSeq 2000		Homo sapiens	SRX9506157	GSM4907842: NF_2_LA; Homo sapiens; RNA-Seq		TRANSCRIPTOMIC	PAIRED	ILLUMINA	GEO, GEO, submission brokered by GEO,	SRP292538	GSE161472	GSE161472	NCBI						Geo Curators	geo-group@ncbi.nlm.nih.gov		GSM4907842	SRS7714788	SAMN16793881	NF_2_LA	Left Atrium		female	27	Heart				Chamber-Enriched gene expression profiles in failing human hearts with reduced ejection fraction [RNA-Seq]		Heart failure with reduced ejection fraction (HFrEF) constitutes 50% of HF hospitalizations and is characterized by high rates of mortality. To explore the underlying mechanisms of HFrEF etiology and progression, we studied the molecular and cellular differences in four chambers of non-failing (NF, n=10) and HFrEF (n=12) human hearts. This study contributes to a growing body of knowledge describi…	[{"db": "pubmed", "id": "34088950"}]	1	42081285	6396355320	2956896480	2021-06-06 09:38:34	76	0
SRR13058015	PRJNA678360	6.623	RNA-Seq	cDNA	Illumina HiSeq 2000		Homo sapiens	SRX9506158	GSM4907843: NF_4_LA; Homo sapiens; RNA-Seq		TRANSCRIPTOMIC	PAIRED	ILLUMINA	GEO, GEO, submission brokered by GEO,	SRP292538	GSE161472	GSE161472	NCBI						Geo Curators	geo-group@ncbi.nlm.nih.gov		GSM4907843	SRS7714789	SAMN16793880	NF_4_LA	Left Atrium		male	47	Heart				Chamber-Enriched gene expression profiles in failing human hearts with reduced ejection fraction [RNA-Seq]		Heart failure with reduced ejection fraction (HFrEF) constitutes 50% of HF hospitalizations and is characterized by high rates of mortality. To explore the underlying mechanisms of HFrEF etiology and progression, we studied the molecular and cellular differences in four chambers of non-failing (NF, n=10) and HFrEF (n=12) human hearts. This study contributes to a growing body of knowledge describi…	[{"db": "pubmed", "id": "34088950"}]	1	43572222	6622977744	3043362249	2021-06-06 09:38:34	76	0
SRR13058016	PRJNA678360	5.981	RNA-Seq	cDNA	Illumina HiSeq 2000		Homo sapiens	SRX9506159	GSM4907844: NF_5_LA; Homo sapiens; RNA-Seq		TRANSCRIPTOMIC	PAIRED	ILLUMINA	GEO, GEO, submission brokered by GEO,	SRP292538	GSE161472	GSE161472	NCBI						Geo Curators	geo-group@ncbi.nlm.nih.gov		GSM4907844	SRS7714790	SAMN16793879	NF_5_LA	Left Atrium		male	54	Heart				Chamber-Enriched gene expression profiles in failing human hearts with reduced ejection fraction [RNA-Seq]		Heart failure with reduced ejection fraction (HFrEF) constitutes 50% of HF hospitalizations and is characterized by high rates of mortality. To explore the underlying mechanisms of HFrEF etiology and progression, we studied the molecular and cellular differences in four chambers of non-failing (NF, n=10) and HFrEF (n=12) human hearts. This study contributes to a growing body of knowledge describi…	[{"db": "pubmed", "id": "34088950"}]	1	39349456	5981117312	2709225101	2021-06-06 09:38:34	76	0
SRR13058017	PRJNA678360	5.629	RNA-Seq	cDNA	Illumina HiSeq 2000		Homo sapiens	SRX9506160	GSM4907845: NF_6_LA; Homo sapiens; RNA-Seq		TRANSCRIPTOMIC	PAIRED	ILLUMINA	GEO, GEO, submission brokered by GEO,	SRP292538	GSE161472	GSE161472	NCBI						Geo Curators	geo-group@ncbi.nlm.nih.gov		GSM4907845	SRS7714791	SAMN16793878	NF_6_LA	Left Atrium		female	44	Heart				Chamber-Enriched gene expression profiles in failing human hearts with reduced ejection fraction [RNA-Seq]		Heart failure with reduced ejection fraction (HFrEF) constitutes 50% of HF hospitalizations and is characterized by high rates of mortality. To explore the underlying mechanisms of HFrEF etiology and progression, we studied the molecular and cellular differences in four chambers of non-failing (NF, n=10) and HFrEF (n=12) human hearts. This study contributes to a growing body of knowledge describi…	[{"db": "pubmed", "id": "34088950"}]	1	37033524	5629095648	2692763134	2021-06-06 09:38:34	76	0
SRR13058018	PRJNA678360	4.846	RNA-Seq	cDNA	Illumina HiSeq 2000		Homo sapiens	SRX9506161	GSM4907846: NF_7_LA; Homo sapiens; RNA-Seq		TRANSCRIPTOMIC	PAIRED	ILLUMINA	GEO, GEO, submission brokered by GEO,	SRP292538	GSE161472	GSE161472	NCBI						Geo Curators	geo-group@ncbi.nlm.nih.gov		GSM4907846	SRS7714792	SAMN16793912	NF_7_LA	Left Atrium		female	28	Heart				Chamber-Enriched gene expression profiles in failing human hearts with reduced ejection fraction [RNA-Seq]		Heart failure with reduced ejection fraction (HFrEF) constitutes 50% of HF hospitalizations and is characterized by high rates of mortality. To explore the underlying mechanisms of HFrEF etiology and progression, we studied the molecular and cellular differences in four chambers of non-failing (NF, n=10) and HFrEF (n=12) human hearts. This study contributes to a growing body of knowledge describi…	[{"db": "pubmed", "id": "34088950"}]	1	31884610	4846460720	2183889236	2021-06-06 09:38:34	76	0
SRR13058019	PRJNA678360	5.85	RNA-Seq	cDNA	Illumina HiSeq 2000		Homo sapiens	SRX9506162	GSM4907847: NF_8_LA; Homo sapiens; RNA-Seq		TRANSCRIPTOMIC	PAIRED	ILLUMINA	GEO, GEO, submission brokered by GEO,	SRP292538	GSE161472	GSE161472	NCBI						Geo Curators	geo-group@ncbi.nlm.nih.gov		GSM4907847	SRS7714793	SAMN16793911	NF_8_LA	Left Atrium		male	50	Heart				Chamber-Enriched gene expression profiles in failing human hearts with reduced ejection fraction [RNA-Seq]		Heart failure with reduced ejection fraction (HFrEF) constitutes 50% of HF hospitalizations and is characterized by high rates of mortality. To explore the underlying mechanisms of HFrEF etiology and progression, we studied the molecular and cellular differences in four chambers of non-failing (NF, n=10) and HFrEF (n=12) human hearts. This study contributes to a growing body of knowledge describi…	[{"db": "pubmed", "id": "34088950"}]	1	38486466	5849942832	2645845447	2021-06-06 09:38:34	76	0
SRR13058020	PRJNA678360	6.065	RNA-Seq	cDNA	Illumina HiSeq 2000		Homo sapiens	SRX9506163	GSM4907848: NF_9_LA; Homo sapiens; RNA-Seq		TRANSCRIPTOMIC	PAIRED	ILLUMINA	GEO, GEO, submission brokered by GEO,	SRP292538	GSE161472	GSE161472	NCBI						Geo Curators	geo-group@ncbi.nlm.nih.gov		GSM4907848	SRS7714794	SAMN16793910	NF_9_LA	Left Atrium		male	48	Heart				Chamber-Enriched gene expression profiles in failing human hearts with reduced ejection fraction [RNA-Seq]		Heart failure with reduced ejection fraction (HFrEF) constitutes 50% of HF hospitalizations and is characterized by high rates of mortality. To explore the underlying mechanisms of HFrEF etiology and progression, we studied the molecular and cellular differences in four chambers of non-failing (NF, n=10) and HFrEF (n=12) human hearts. This study contributes to a growing body of knowledge describi…	[{"db": "pubmed", "id": "34088950"}]	1	39904394	6065467888	2736934268	2021-06-06 09:38:34	76	0
SRR13058021	PRJNA678360	6.491	RNA-Seq	cDNA	Illumina HiSeq 2000		Homo sapiens	SRX9506164	GSM4907849: NF_10_LA; Homo sapiens; RNA-Seq		TRANSCRIPTOMIC	PAIRED	ILLUMINA	GEO, GEO, submission brokered by GEO,	SRP292538	GSE161472	GSE161472	NCBI						Geo Curators	geo-group@ncbi.nlm.nih.gov		GSM4907849	SRS7714795	SAMN16793909	NF_10_LA	Left Atrium		female	53	Heart				Chamber-Enriched gene expression profiles in failing human hearts with reduced ejection fraction [RNA-Seq]		Heart failure with reduced ejection fraction (HFrEF) constitutes 50% of HF hospitalizations and is characterized by high rates of mortality. To explore the underlying mechanisms of HFrEF etiology and progression, we studied the molecular and cellular differences in four chambers of non-failing (NF, n=10) and HFrEF (n=12) human hearts. This study contributes to a growing body of knowledge describi…	[{"db": "pubmed", "id": "34088950"}]	1	42707201	6491494552	3024662388	2021-06-06 09:38:34	76	0
SRR13058022	PRJNA678360	6.785	RNA-Seq	cDNA	Illumina HiSeq 2000		Homo sapiens	SRX9506165	GSM4907850: HFrEF_1_LA; Homo sapiens; RNA-Seq		TRANSCRIPTOMIC	PAIRED	ILLUMINA	GEO, GEO, submission brokered by GEO,	SRP292538	GSE161472	GSE161472	NCBI						Geo Curators	geo-group@ncbi.nlm.nih.gov		GSM4907850	SRS7714796	SAMN16793908	HFrEF_1_LA	Left Atrium		male	37	Heart				Chamber-Enriched gene expression profiles in failing human hearts with reduced ejection fraction [RNA-Seq]		Heart failure with reduced ejection fraction (HFrEF) constitutes 50% of HF hospitalizations and is characterized by high rates of mortality. To explore the underlying mechanisms of HFrEF etiology and progression, we studied the molecular and cellular differences in four chambers of non-failing (NF, n=10) and HFrEF (n=12) human hearts. This study contributes to a growing body of knowledge describi…	[{"db": "pubmed", "id": "34088950"}]	1	44639247	6785165544	3108672445	2021-06-06 09:38:34	76	0
SRR13058023	PRJNA678360	5.792	RNA-Seq	cDNA	Illumina HiSeq 2000		Homo sapiens	SRX9506166	GSM4907851: HFrEF_2_LA; Homo sapiens; RNA-Seq		TRANSCRIPTOMIC	PAIRED	ILLUMINA	GEO, GEO, submission brokered by GEO,	SRP292538	GSE161472	GSE161472	NCBI						Geo Curators	geo-group@ncbi.nlm.nih.gov		GSM4907851	SRS7714797	SAMN16793907	HFrEF_2_LA	Left Atrium		male	26	Heart				Chamber-Enriched gene expression profiles in failing human hearts with reduced ejection fraction [RNA-Seq]		Heart failure with reduced ejection fraction (HFrEF) constitutes 50% of HF hospitalizations and is characterized by high rates of mortality. To explore the underlying mechanisms of HFrEF etiology and progression, we studied the molecular and cellular differences in four chambers of non-failing (NF, n=10) and HFrEF (n=12) human hearts. This study contributes to a growing body of knowledge describi…	[{"db": "pubmed", "id": "34088950"}]	1	38107684	5792367968	2621212732	2021-06-06 09:38:34	76	0
SRR13058024	PRJNA678360	6.267	RNA-Seq	cDNA	Illumina HiSeq 2000		Homo sapiens	SRX9506167	GSM4907852: HFrEF_3_LA; Homo sapiens; RNA-Seq		TRANSCRIPTOMIC	PAIRED	ILLUMINA	GEO, GEO, submission brokered by GEO,	SRP292538	GSE161472	GSE161472	NCBI						Geo Curators	geo-group@ncbi.nlm.nih.gov		GSM4907852	SRS7714798	SAMN16793906	HFrEF_3_LA	Left Atrium		male	22	Heart				Chamber-Enriched gene expression profiles in failing human hearts with reduced ejection fraction [RNA-Seq]		Heart failure with reduced ejection fraction (HFrEF) constitutes 50% of HF hospitalizations and is characterized by high rates of mortality. To explore the underlying mechanisms of HFrEF etiology and progression, we studied the molecular and cellular differences in four chambers of non-failing (NF, n=10) and HFrEF (n=12) human hearts. This study contributes to a growing body of knowledge describi…	[{"db": "pubmed", "id": "34088950"}]	1	41228666	6266757232	2893232276	2021-06-06 09:38:34	76	0
SRR13058025	PRJNA678360	6.14	RNA-Seq	cDNA	Illumina HiSeq 2000		Homo sapiens	SRX9506168	GSM4907853: HFrEF_4_LA; Homo sapiens; RNA-Seq		TRANSCRIPTOMIC	PAIRED	ILLUMINA	GEO, GEO, submission brokered by GEO,	SRP292538	GSE161472	GSE161472	NCBI						Geo Curators	geo-group@ncbi.nlm.nih.gov		GSM4907853	SRS7714799	SAMN16793905	HFrEF_4_LA	Left Atrium		male	30	Heart				Chamber-Enriched gene expression profiles in failing human hearts with reduced ejection fraction [RNA-Seq]		Heart failure with reduced ejection fraction (HFrEF) constitutes 50% of HF hospitalizations and is characterized by high rates of mortality. To explore the underlying mechanisms of HFrEF etiology and progression, we studied the molecular and cellular differences in four chambers of non-failing (NF, n=10) and HFrEF (n=12) human hearts. This study contributes to a growing body of knowledge describi…	[{"db": "pubmed", "id": "34088950"}]	1	40395830	6140166160	2767660983	2021-06-06 09:38:34	76	0
SRR13058026	PRJNA678360	6.507	RNA-Seq	cDNA	Illumina HiSeq 2000		Homo sapiens	SRX9506169	GSM4907854: HFrEF_5_LA; Homo sapiens; RNA-Seq		TRANSCRIPTOMIC	PAIRED	ILLUMINA	GEO, GEO, submission brokered by GEO,	SRP292538	GSE161472	GSE161472	NCBI						Geo Curators	geo-group@ncbi.nlm.nih.gov		GSM4907854	SRS7714800	SAMN16793904	HFrEF_5_LA	Left Atrium		male	28	Heart				Chamber-Enriched gene expression profiles in failing human hearts with reduced ejection fraction [RNA-Seq]		Heart failure with reduced ejection fraction (HFrEF) constitutes 50% of HF hospitalizations and is characterized by high rates of mortality. To explore the underlying mechanisms of HFrEF etiology and progression, we studied the molecular and cellular differences in four chambers of non-failing (NF, n=10) and HFrEF (n=12) human hearts. This study contributes to a growing body of knowledge describi…	[{"db": "pubmed", "id": "34088950"}]	1	42811943	6507415336	2970703885	2021-06-06 09:38:34	76	0
SRR13058027	PRJNA678360	6.389	RNA-Seq	cDNA	Illumina HiSeq 2000		Homo sapiens	SRX9506170	GSM4907855: HFrEF_6_LA; Homo sapiens; RNA-Seq		TRANSCRIPTOMIC	PAIRED	ILLUMINA	GEO, GEO, submission brokered by GEO,	SRP292538	GSE161472	GSE161472	NCBI						Geo Curators	geo-group@ncbi.nlm.nih.gov		GSM4907855	SRS7714801	SAMN16793903	HFrEF_6_LA	Left Atrium		female	40	Heart				Chamber-Enriched gene expression profiles in failing human hearts with reduced ejection fraction [RNA-Seq]		Heart failure with reduced ejection fraction (HFrEF) constitutes 50% of HF hospitalizations and is characterized by high rates of mortality. To explore the underlying mechanisms of HFrEF etiology and progression, we studied the molecular and cellular differences in four chambers of non-failing (NF, n=10) and HFrEF (n=12) human hearts. This study contributes to a growing body of knowledge describi…	[{"db": "pubmed", "id": "34088950"}]	1	42033016	6389018432	2887943033	2021-06-06 09:38:34	76	0
SRR13058028	PRJNA678360	5.751	RNA-Seq	cDNA	Illumina HiSeq 2000		Homo sapiens	SRX9506171	GSM4907856: HFrEF_7_LA; Homo sapiens; RNA-Seq		TRANSCRIPTOMIC	PAIRED	ILLUMINA	GEO, GEO, submission brokered by GEO,	SRP292538	GSE161472	GSE161472	NCBI						Geo Curators	geo-group@ncbi.nlm.nih.gov		GSM4907856	SRS7714802	SAMN16793902	HFrEF_7_LA	Left Atrium		female	53	Heart				Chamber-Enriched gene expression profiles in failing human hearts with reduced ejection fraction [RNA-Seq]		Heart failure with reduced ejection fraction (HFrEF) constitutes 50% of HF hospitalizations and is characterized by high rates of mortality. To explore the underlying mechanisms of HFrEF etiology and progression, we studied the molecular and cellular differences in four chambers of non-failing (NF, n=10) and HFrEF (n=12) human hearts. This study contributes to a growing body of knowledge describi…	[{"db": "pubmed", "id": "34088950"}]	1	37835417	5750983384	2762661603	2021-06-06 09:38:34	76	0
SRR13058029	PRJNA678360	5.952	RNA-Seq	cDNA	Illumina HiSeq 2000		Homo sapiens	SRX9506172	GSM4907857: HFrEF_8_LA; Homo sapiens; RNA-Seq		TRANSCRIPTOMIC	PAIRED	ILLUMINA	GEO, GEO, submission brokered by GEO,	SRP292538	GSE161472	GSE161472	NCBI						Geo Curators	geo-group@ncbi.nlm.nih.gov		GSM4907857	SRS7714803	SAMN16793901	HFrEF_8_LA	Left Atrium		female	50	Heart				Chamber-Enriched gene expression profiles in failing human hearts with reduced ejection fraction [RNA-Seq]		Heart failure with reduced ejection fraction (HFrEF) constitutes 50% of HF hospitalizations and is characterized by high rates of mortality. To explore the underlying mechanisms of HFrEF etiology and progression, we studied the molecular and cellular differences in four chambers of non-failing (NF, n=10) and HFrEF (n=12) human hearts. This study contributes to a growing body of knowledge describi…	[{"db": "pubmed", "id": "34088950"}]	1	39158298	5952061296	2684427318	2021-06-06 09:38:34	76	0
SRR13058030	PRJNA678360	5.944	RNA-Seq	cDNA	Illumina HiSeq 2000		Homo sapiens	SRX9506105	GSM4907858: HFrEF_9_LA; Homo sapiens; RNA-Seq		TRANSCRIPTOMIC	PAIRED	ILLUMINA	GEO, GEO, submission brokered by GEO,	SRP292538	GSE161472	GSE161472	NCBI						Geo Curators	geo-group@ncbi.nlm.nih.gov		GSM4907858	SRS7714736	SAMN16793900	HFrEF_9_LA	Left Atrium		female	55	Heart				Chamber-Enriched gene expression profiles in failing human hearts with reduced ejection fraction [RNA-Seq]		Heart failure with reduced ejection fraction (HFrEF) constitutes 50% of HF hospitalizations and is characterized by high rates of mortality. To explore the underlying mechanisms of HFrEF etiology and progression, we studied the molecular and cellular differences in four chambers of non-failing (NF, n=10) and HFrEF (n=12) human hearts. This study contributes to a growing body of knowledge describi…	[{"db": "pubmed", "id": "34088950"}]	1	39107309	5944310968	2695684621	2021-06-06 09:38:33	76	0
SRR13058031	PRJNA678360	6.022	RNA-Seq	cDNA	Illumina HiSeq 2000		Homo sapiens	SRX9506106	GSM4907859: HFrEF_10_LA; Homo sapiens; RNA-Seq		TRANSCRIPTOMIC	PAIRED	ILLUMINA	GEO, GEO, submission brokered by GEO,	SRP292538	GSE161472	GSE161472	NCBI						Geo Curators	geo-group@ncbi.nlm.nih.gov		GSM4907859	SRS7714737	SAMN16793899	HFrEF_10_LA	Left Atrium		male	23	Heart				Chamber-Enriched gene expression profiles in failing human hearts with reduced ejection fraction [RNA-Seq]		Heart failure with reduced ejection fraction (HFrEF) constitutes 50% of HF hospitalizations and is characterized by high rates of mortality. To explore the underlying mechanisms of HFrEF etiology and progression, we studied the molecular and cellular differences in four chambers of non-failing (NF, n=10) and HFrEF (n=12) human hearts. This study contributes to a growing body of knowledge describi…	[{"db": "pubmed", "id": "34088950"}]	1	39618538	6022017776	2731309091	2021-06-06 09:38:33	76	0
SRR13058032	PRJNA678360	7.634	RNA-Seq	cDNA	Illumina HiSeq 2000		Homo sapiens	SRX9506107	GSM4907860: HFrEF_11_LA; Homo sapiens; RNA-Seq		TRANSCRIPTOMIC	PAIRED	ILLUMINA	GEO, GEO, submission brokered by GEO,	SRP292538	GSE161472	GSE161472	NCBI						Geo Curators	geo-group@ncbi.nlm.nih.gov		GSM4907860	SRS7714738	SAMN16793898	HFrEF_11_LA	Left Atrium		male	45	Heart				Chamber-Enriched gene expression profiles in failing human hearts with reduced ejection fraction [RNA-Seq]		Heart failure with reduced ejection fraction (HFrEF) constitutes 50% of HF hospitalizations and is characterized by high rates of mortality. To explore the underlying mechanisms of HFrEF etiology and progression, we studied the molecular and cellular differences in four chambers of non-failing (NF, n=10) and HFrEF (n=12) human hearts. This study contributes to a growing body of knowledge describi…	[{"db": "pubmed", "id": "34088950"}]	1	50220433	7633505816	3538834349	2021-06-06 09:38:33	76	0
SRR13058033	PRJNA678360	7.925	RNA-Seq	cDNA	Illumina HiSeq 2000		Homo sapiens	SRX9506108	GSM4907861: HFrEF_12_LA; Homo sapiens; RNA-Seq		TRANSCRIPTOMIC	PAIRED	ILLUMINA	GEO, GEO, submission brokered by GEO,	SRP292538	GSE161472	GSE161472	NCBI						Geo Curators	geo-group@ncbi.nlm.nih.gov		GSM4907861	SRS7714739	SAMN16793897	HFrEF_12_LA	Left Atrium		female	57	Heart				Chamber-Enriched gene expression profiles in failing human hearts with reduced ejection fraction [RNA-Seq]		Heart failure with reduced ejection fraction (HFrEF) constitutes 50% of HF hospitalizations and is characterized by high rates of mortality. To explore the underlying mechanisms of HFrEF etiology and progression, we studied the molecular and cellular differences in four chambers of non-failing (NF, n=10) and HFrEF (n=12) human hearts. This study contributes to a growing body of knowledge describi…	[{"db": "pubmed", "id": "34088950"}]	1	52137981	7924973112	3599339425	2021-06-06 09:38:33	76	0
SRR13857861	PRJNA706664	8.503	RNA-Seq	cDNA	NextSeq 500		Homo sapiens	SRX10239040	GSM5134537: hDRG1; Homo sapiens; RNA-Seq		TRANSCRIPTOMIC	PAIRED	ILLUMINA	GEO, GEO, submission brokered by GEO,	SRP309298	GSE168243	GSE168243	NCBI						Geo Curators	geo-group@ncbi.nlm.nih.gov		GSM5134537	SRS8380419	SAMN18139327	hDRG1	dorsal root ganglia		female	36 years	dorsal root ganglia				Single nucleus transcriptomic analysis of human dorsal root ganglion neurons		Somatosensory neurons with cell bodies in the dorsal root ganglia (DRG) project to the skin, muscles, bones, and viscera to detect touch and temperature as well as to mediate proprioception and many types of interoception. In addition, the somatosensory system conveys the clinically relevant noxious sensations of pain and itch. Here we used single nuclear transcriptomics to characterize the class…	[{"db": "pubmed", "id": "34825887"}]	4	68573836	8503155664	3406538188	2021-11-09 10:26:22	26	0
SRR13857862	PRJNA706664	8.5	RNA-Seq	cDNA	NextSeq 500		Homo sapiens	SRX10239040	GSM5134537: hDRG1; Homo sapiens; RNA-Seq		TRANSCRIPTOMIC	PAIRED	ILLUMINA	GEO, GEO, submission brokered by GEO,	SRP309298	GSE168243	GSE168243	NCBI						Geo Curators	geo-group@ncbi.nlm.nih.gov		GSM5134537	SRS8380419	SAMN18139327	hDRG1	dorsal root ganglia		female	36 years	dorsal root ganglia				Single nucleus transcriptomic analysis of human dorsal root ganglion neurons		Somatosensory neurons with cell bodies in the dorsal root ganglia (DRG) project to the skin, muscles, bones, and viscera to detect touch and temperature as well as to mediate proprioception and many types of interoception. In addition, the somatosensory system conveys the clinically relevant noxious sensations of pain and itch. Here we used single nuclear transcriptomics to characterize the class…	[{"db": "pubmed", "id": "34825887"}]	4	68552286	8500483464	3401882048	2021-11-09 10:26:22	26	0
SRR13857863	PRJNA706664	8.516	RNA-Seq	cDNA	NextSeq 500		Homo sapiens	SRX10239040	GSM5134537: hDRG1; Homo sapiens; RNA-Seq		TRANSCRIPTOMIC	PAIRED	ILLUMINA	GEO, GEO, submission brokered by GEO,	SRP309298	GSE168243	GSE168243	NCBI						Geo Curators	geo-group@ncbi.nlm.nih.gov		GSM5134537	SRS8380419	SAMN18139327	hDRG1	dorsal root ganglia		female	36 years	dorsal root ganglia				Single nucleus transcriptomic analysis of human dorsal root ganglion neurons		Somatosensory neurons with cell bodies in the dorsal root ganglia (DRG) project to the skin, muscles, bones, and viscera to detect touch and temperature as well as to mediate proprioception and many types of interoception. In addition, the somatosensory system conveys the clinically relevant noxious sensations of pain and itch. Here we used single nuclear transcriptomics to characterize the class…	[{"db": "pubmed", "id": "34825887"}]	4	68679301	8516233324	3428346004	2021-11-09 10:26:22	26	0
SRR13857864	PRJNA706664	8.347	RNA-Seq	cDNA	NextSeq 500		Homo sapiens	SRX10239040	GSM5134537: hDRG1; Homo sapiens; RNA-Seq		TRANSCRIPTOMIC	PAIRED	ILLUMINA	GEO, GEO, submission brokered by GEO,	SRP309298	GSE168243	GSE168243	NCBI						Geo Curators	geo-group@ncbi.nlm.nih.gov		GSM5134537	SRS8380419	SAMN18139327	hDRG1	dorsal root ganglia		female	36 years	dorsal root ganglia				Single nucleus transcriptomic analysis of human dorsal root ganglion neurons		Somatosensory neurons with cell bodies in the dorsal root ganglia (DRG) project to the skin, muscles, bones, and viscera to detect touch and temperature as well as to mediate proprioception and many types of interoception. In addition, the somatosensory system conveys the clinically relevant noxious sensations of pain and itch. Here we used single nuclear transcriptomics to characterize the class…	[{"db": "pubmed", "id": "34825887"}]	4	67317890	8347418360	3357181490	2021-11-09 10:26:22	26	0
SRR13857865	PRJNA706664	3.724	RNA-Seq	cDNA	NextSeq 500		Homo sapiens	SRX10239041	GSM5134538: hDRG2; Homo sapiens; RNA-Seq		TRANSCRIPTOMIC	PAIRED	ILLUMINA	GEO, GEO, submission brokered by GEO,	SRP309298	GSE168243	GSE168243	NCBI						Geo Curators	geo-group@ncbi.nlm.nih.gov		GSM5134538	SRS8380420	SAMN18139326	hDRG2	dorsal root ganglia		male	36 years	dorsal root ganglia				Single nucleus transcriptomic analysis of human dorsal root ganglion neurons		Somatosensory neurons with cell bodies in the dorsal root ganglia (DRG) project to the skin, muscles, bones, and viscera to detect touch and temperature as well as to mediate proprioception and many types of interoception. In addition, the somatosensory system conveys the clinically relevant noxious sensations of pain and itch. Here we used single nuclear transcriptomics to characterize the class…	[{"db": "pubmed", "id": "34825887"}]	4	30028498	3723533752	1481126543	2021-11-09 10:26:22	26	0
SRR13857866	PRJNA706664	3.735	RNA-Seq	cDNA	NextSeq 500		Homo sapiens	SRX10239041	GSM5134538: hDRG2; Homo sapiens; RNA-Seq		TRANSCRIPTOMIC	PAIRED	ILLUMINA	GEO, GEO, submission brokered by GEO,	SRP309298	GSE168243	GSE168243	NCBI						Geo Curators	geo-group@ncbi.nlm.nih.gov		GSM5134538	SRS8380420	SAMN18139326	hDRG2	dorsal root ganglia		male	36 years	dorsal root ganglia				Single nucleus transcriptomic analysis of human dorsal root ganglion neurons		Somatosensory neurons with cell bodies in the dorsal root ganglia (DRG) project to the skin, muscles, bones, and viscera to detect touch and temperature as well as to mediate proprioception and many types of interoception. In addition, the somatosensory system conveys the clinically relevant noxious sensations of pain and itch. Here we used single nuclear transcriptomics to characterize the class…	[{"db": "pubmed", "id": "34825887"}]	4	30120985	3735002140	1487839582	2021-11-09 10:26:22	26	0
SRR13857867	PRJNA706664	3.817	RNA-Seq	cDNA	NextSeq 500		Homo sapiens	SRX10239041	GSM5134538: hDRG2; Homo sapiens; RNA-Seq		TRANSCRIPTOMIC	PAIRED	ILLUMINA	GEO, GEO, submission brokered by GEO,	SRP309298	GSE168243	GSE168243	NCBI						Geo Curators	geo-group@ncbi.nlm.nih.gov		GSM5134538	SRS8380420	SAMN18139326	hDRG2	dorsal root ganglia		male	36 years	dorsal root ganglia				Single nucleus transcriptomic analysis of human dorsal root ganglion neurons		Somatosensory neurons with cell bodies in the dorsal root ganglia (DRG) project to the skin, muscles, bones, and viscera to detect touch and temperature as well as to mediate proprioception and many types of interoception. In addition, the somatosensory system conveys the clinically relevant noxious sensations of pain and itch. Here we used single nuclear transcriptomics to characterize the class…	[{"db": "pubmed", "id": "34825887"}]	4	30783968	3817212032	1568492568	2021-11-09 10:26:22	26	0
SRR13857868	PRJNA706664	3.77	RNA-Seq	cDNA	NextSeq 500		Homo sapiens	SRX10239041	GSM5134538: hDRG2; Homo sapiens; RNA-Seq		TRANSCRIPTOMIC	PAIRED	ILLUMINA	GEO, GEO, submission brokered by GEO,	SRP309298	GSE168243	GSE168243	NCBI						Geo Curators	geo-group@ncbi.nlm.nih.gov		GSM5134538	SRS8380420	SAMN18139326	hDRG2	dorsal root ganglia		male	36 years	dorsal root ganglia				Single nucleus transcriptomic analysis of human dorsal root ganglion neurons		Somatosensory neurons with cell bodies in the dorsal root ganglia (DRG) project to the skin, muscles, bones, and viscera to detect touch and temperature as well as to mediate proprioception and many types of interoception. In addition, the somatosensory system conveys the clinically relevant noxious sensations of pain and itch. Here we used single nuclear transcriptomics to characterize the class…	[{"db": "pubmed", "id": "34825887"}]	4	30399575	3769547300	1545626303	2021-11-09 10:26:22	26	0
SRR13857869	PRJNA706664	3.256	RNA-Seq	cDNA	NextSeq 500		Homo sapiens	SRX10239042	GSM5134539: hDRG3; Homo sapiens; RNA-Seq		TRANSCRIPTOMIC	PAIRED	ILLUMINA	GEO, GEO, submission brokered by GEO,	SRP309298	GSE168243	GSE168243	NCBI						Geo Curators	geo-group@ncbi.nlm.nih.gov		GSM5134539	SRS8380422	SAMN18139324	hDRG3	dorsal root ganglia		female	34 years	dorsal root ganglia				Single nucleus transcriptomic analysis of human dorsal root ganglion neurons		Somatosensory neurons with cell bodies in the dorsal root ganglia (DRG) project to the skin, muscles, bones, and viscera to detect touch and temperature as well as to mediate proprioception and many types of interoception. In addition, the somatosensory system conveys the clinically relevant noxious sensations of pain and itch. Here we used single nuclear transcriptomics to characterize the class…	[{"db": "pubmed", "id": "34825887"}]	4	26258877	3256100748	1383574688	2021-11-09 10:26:22	26	0
SRR13857870	PRJNA706664	3.242	RNA-Seq	cDNA	NextSeq 500		Homo sapiens	SRX10239042	GSM5134539: hDRG3; Homo sapiens; RNA-Seq		TRANSCRIPTOMIC	PAIRED	ILLUMINA	GEO, GEO, submission brokered by GEO,	SRP309298	GSE168243	GSE168243	NCBI						Geo Curators	geo-group@ncbi.nlm.nih.gov		GSM5134539	SRS8380422	SAMN18139324	hDRG3	dorsal root ganglia		female	34 years	dorsal root ganglia				Single nucleus transcriptomic analysis of human dorsal root ganglion neurons		Somatosensory neurons with cell bodies in the dorsal root ganglia (DRG) project to the skin, muscles, bones, and viscera to detect touch and temperature as well as to mediate proprioception and many types of interoception. In addition, the somatosensory system conveys the clinically relevant noxious sensations of pain and itch. Here we used single nuclear transcriptomics to characterize the class…	[{"db": "pubmed", "id": "34825887"}]	4	26144751	3241949124	1379680084	2021-11-09 10:26:22	26	0
SRR13857871	PRJNA706664	3.305	RNA-Seq	cDNA	NextSeq 500		Homo sapiens	SRX10239042	GSM5134539: hDRG3; Homo sapiens; RNA-Seq		TRANSCRIPTOMIC	PAIRED	ILLUMINA	GEO, GEO, submission brokered by GEO,	SRP309298	GSE168243	GSE168243	NCBI						Geo Curators	geo-group@ncbi.nlm.nih.gov		GSM5134539	SRS8380422	SAMN18139324	hDRG3	dorsal root ganglia		female	34 years	dorsal root ganglia				Single nucleus transcriptomic analysis of human dorsal root ganglion neurons		Somatosensory neurons with cell bodies in the dorsal root ganglia (DRG) project to the skin, muscles, bones, and viscera to detect touch and temperature as well as to mediate proprioception and many types of interoception. In addition, the somatosensory system conveys the clinically relevant noxious sensations of pain and itch. Here we used single nuclear transcriptomics to characterize the class…	[{"db": "pubmed", "id": "34825887"}]	4	26653579	3305043796	1400992313	2021-11-09 10:26:22	26	0
SRR13857872	PRJNA706664	3.231	RNA-Seq	cDNA	NextSeq 500		Homo sapiens	SRX10239042	GSM5134539: hDRG3; Homo sapiens; RNA-Seq		TRANSCRIPTOMIC	PAIRED	ILLUMINA	GEO, GEO, submission brokered by GEO,	SRP309298	GSE168243	GSE168243	NCBI						Geo Curators	geo-group@ncbi.nlm.nih.gov		GSM5134539	SRS8380422	SAMN18139324	hDRG3	dorsal root ganglia		female	34 years	dorsal root ganglia				Single nucleus transcriptomic analysis of human dorsal root ganglion neurons		Somatosensory neurons with cell bodies in the dorsal root ganglia (DRG) project to the skin, muscles, bones, and viscera to detect touch and temperature as well as to mediate proprioception and many types of interoception. In addition, the somatosensory system conveys the clinically relevant noxious sensations of pain and itch. Here we used single nuclear transcriptomics to characterize the class…	[{"db": "pubmed", "id": "34825887"}]	4	26056046	3230949704	1375953274	2021-11-09 10:26:22	26	0
SRR13857873	PRJNA706664	1.655	RNA-Seq	cDNA	NextSeq 500		Homo sapiens	SRX10239043	GSM5134540: hDRG4; Homo sapiens; RNA-Seq		TRANSCRIPTOMIC	PAIRED	ILLUMINA	GEO, GEO, submission brokered by GEO,	SRP309298	GSE168243	GSE168243	NCBI						Geo Curators	geo-group@ncbi.nlm.nih.gov		GSM5134540	SRS8380421	SAMN18139323	hDRG4	dorsal root ganglia		female	35 years	dorsal root ganglia				Single nucleus transcriptomic analysis of human dorsal root ganglion neurons		Somatosensory neurons with cell bodies in the dorsal root ganglia (DRG) project to the skin, muscles, bones, and viscera to detect touch and temperature as well as to mediate proprioception and many types of interoception. In addition, the somatosensory system conveys the clinically relevant noxious sensations of pain and itch. Here we used single nuclear transcriptomics to characterize the class…	[{"db": "pubmed", "id": "34825887"}]	4	22362319	1654811606	652568244	2021-11-09 10:26:23	26	0
SRR13857874	PRJNA706664	1.664	RNA-Seq	cDNA	NextSeq 500		Homo sapiens	SRX10239043	GSM5134540: hDRG4; Homo sapiens; RNA-Seq		TRANSCRIPTOMIC	PAIRED	ILLUMINA	GEO, GEO, submission brokered by GEO,	SRP309298	GSE168243	GSE168243	NCBI						Geo Curators	geo-group@ncbi.nlm.nih.gov		GSM5134540	SRS8380421	SAMN18139323	hDRG4	dorsal root ganglia		female	35 years	dorsal root ganglia				Single nucleus transcriptomic analysis of human dorsal root ganglion neurons		Somatosensory neurons with cell bodies in the dorsal root ganglia (DRG) project to the skin, muscles, bones, and viscera to detect touch and temperature as well as to mediate proprioception and many types of interoception. In addition, the somatosensory system conveys the clinically relevant noxious sensations of pain and itch. Here we used single nuclear transcriptomics to characterize the class…	[{"db": "pubmed", "id": "34825887"}]	4	22489035	1664188590	608938842	2021-11-09 10:26:23	26	0
SRR13857875	PRJNA706664	1.691	RNA-Seq	cDNA	NextSeq 500		Homo sapiens	SRX10239043	GSM5134540: hDRG4; Homo sapiens; RNA-Seq		TRANSCRIPTOMIC	PAIRED	ILLUMINA	GEO, GEO, submission brokered by GEO,	SRP309298	GSE168243	GSE168243	NCBI						Geo Curators	geo-group@ncbi.nlm.nih.gov		GSM5134540	SRS8380421	SAMN18139323	hDRG4	dorsal root ganglia		female	35 years	dorsal root ganglia				Single nucleus transcriptomic analysis of human dorsal root ganglion neurons		Somatosensory neurons with cell bodies in the dorsal root ganglia (DRG) project to the skin, muscles, bones, and viscera to detect touch and temperature as well as to mediate proprioception and many types of interoception. In addition, the somatosensory system conveys the clinically relevant noxious sensations of pain and itch. Here we used single nuclear transcriptomics to characterize the class…	[{"db": "pubmed", "id": "34825887"}]	4	22855508	1691307592	620358155	2021-11-09 10:26:23	26	0
SRR13857876	PRJNA706664	1.672	RNA-Seq	cDNA	NextSeq 500		Homo sapiens	SRX10239043	GSM5134540: hDRG4; Homo sapiens; RNA-Seq		TRANSCRIPTOMIC	PAIRED	ILLUMINA	GEO, GEO, submission brokered by GEO,	SRP309298	GSE168243	GSE168243	NCBI						Geo Curators	geo-group@ncbi.nlm.nih.gov		GSM5134540	SRS8380421	SAMN18139323	hDRG4	dorsal root ganglia		female	35 years	dorsal root ganglia				Single nucleus transcriptomic analysis of human dorsal root ganglion neurons		Somatosensory neurons with cell bodies in the dorsal root ganglia (DRG) project to the skin, muscles, bones, and viscera to detect touch and temperature as well as to mediate proprioception and many types of interoception. In addition, the somatosensory system conveys the clinically relevant noxious sensations of pain and itch. Here we used single nuclear transcriptomics to characterize the class…	[{"db": "pubmed", "id": "34825887"}]	4	22599931	1672394894	612859617	2021-11-09 10:26:23	26	0
SRR13857877	PRJNA706664	1.836	RNA-Seq	cDNA	NextSeq 500		Homo sapiens	SRX10239044	GSM5134541: hDRG5; Homo sapiens; RNA-Seq		TRANSCRIPTOMIC	PAIRED	ILLUMINA	GEO, GEO, submission brokered by GEO,	SRP309298	GSE168243	GSE168243	NCBI						Geo Curators	geo-group@ncbi.nlm.nih.gov		GSM5134541	SRS8380423	SAMN18139319	hDRG5	dorsal root ganglia		female	34 years	dorsal root ganglia				Single nucleus transcriptomic analysis of human dorsal root ganglion neurons		Somatosensory neurons with cell bodies in the dorsal root ganglia (DRG) project to the skin, muscles, bones, and viscera to detect touch and temperature as well as to mediate proprioception and many types of interoception. In addition, the somatosensory system conveys the clinically relevant noxious sensations of pain and itch. Here we used single nuclear transcriptomics to characterize the class…	[{"db": "pubmed", "id": "34825887"}]	4	24809282	1835886868	690757255	2021-11-09 10:26:23	26	0
SRR13857878	PRJNA706664	1.883	RNA-Seq	cDNA	NextSeq 500		Homo sapiens	SRX10239044	GSM5134541: hDRG5; Homo sapiens; RNA-Seq		TRANSCRIPTOMIC	PAIRED	ILLUMINA	GEO, GEO, submission brokered by GEO,	SRP309298	GSE168243	GSE168243	NCBI						Geo Curators	geo-group@ncbi.nlm.nih.gov		GSM5134541	SRS8380423	SAMN18139319	hDRG5	dorsal root ganglia		female	34 years	dorsal root ganglia				Single nucleus transcriptomic analysis of human dorsal root ganglion neurons		Somatosensory neurons with cell bodies in the dorsal root ganglia (DRG) project to the skin, muscles, bones, and viscera to detect touch and temperature as well as to mediate proprioception and many types of interoception. In addition, the somatosensory system conveys the clinically relevant noxious sensations of pain and itch. Here we used single nuclear transcriptomics to characterize the class…	[{"db": "pubmed", "id": "34825887"}]	4	25445859	1882993566	704656809	2021-11-09 10:26:23	26	0
SRR13857879	PRJNA706664	1.903	RNA-Seq	cDNA	NextSeq 500		Homo sapiens	SRX10239044	GSM5134541: hDRG5; Homo sapiens; RNA-Seq		TRANSCRIPTOMIC	PAIRED	ILLUMINA	GEO, GEO, submission brokered by GEO,	SRP309298	GSE168243	GSE168243	NCBI						Geo Curators	geo-group@ncbi.nlm.nih.gov		GSM5134541	SRS8380423	SAMN18139319	hDRG5	dorsal root ganglia		female	34 years	dorsal root ganglia				Single nucleus transcriptomic analysis of human dorsal root ganglion neurons		Somatosensory neurons with cell bodies in the dorsal root ganglia (DRG) project to the skin, muscles, bones, and viscera to detect touch and temperature as well as to mediate proprioception and many types of interoception. In addition, the somatosensory system conveys the clinically relevant noxious sensations of pain and itch. Here we used single nuclear transcriptomics to characterize the class…	[{"db": "pubmed", "id": "34825887"}]	4	25718702	1903183948	714552296	2021-11-09 10:26:23	26	0
SRR13857880	PRJNA706664	1.884	RNA-Seq	cDNA	NextSeq 500		Homo sapiens	SRX10239044	GSM5134541: hDRG5; Homo sapiens; RNA-Seq		TRANSCRIPTOMIC	PAIRED	ILLUMINA	GEO, GEO, submission brokered by GEO,	SRP309298	GSE168243	GSE168243	NCBI						Geo Curators	geo-group@ncbi.nlm.nih.gov		GSM5134541	SRS8380423	SAMN18139319	hDRG5	dorsal root ganglia		female	34 years	dorsal root ganglia				Single nucleus transcriptomic analysis of human dorsal root ganglion neurons		Somatosensory neurons with cell bodies in the dorsal root ganglia (DRG) project to the skin, muscles, bones, and viscera to detect touch and temperature as well as to mediate proprioception and many types of interoception. In addition, the somatosensory system conveys the clinically relevant noxious sensations of pain and itch. Here we used single nuclear transcriptomics to characterize the class…	[{"db": "pubmed", "id": "34825887"}]	4	25453391	1883550934	703213572	2021-11-09 10:26:23	26	0
SRR13857881	PRJNA706664	1.703	RNA-Seq	cDNA	NextSeq 500		Homo sapiens	SRX10239045	GSM5134542: hDRG6; Homo sapiens; RNA-Seq		TRANSCRIPTOMIC	PAIRED	ILLUMINA	GEO, GEO, submission brokered by GEO,	SRP309298	GSE168243	GSE168243	NCBI						Geo Curators	geo-group@ncbi.nlm.nih.gov		GSM5134542	SRS8380424	SAMN18139317	hDRG6	dorsal root ganglia		female	55 years	dorsal root ganglia				Single nucleus transcriptomic analysis of human dorsal root ganglion neurons		Somatosensory neurons with cell bodies in the dorsal root ganglia (DRG) project to the skin, muscles, bones, and viscera to detect touch and temperature as well as to mediate proprioception and many types of interoception. In addition, the somatosensory system conveys the clinically relevant noxious sensations of pain and itch. Here we used single nuclear transcriptomics to characterize the class…	[{"db": "pubmed", "id": "34825887"}]	4	23016703	1703236022	640650434	2021-11-09 10:26:23	26	0
SRR13857882	PRJNA706664	1.737	RNA-Seq	cDNA	NextSeq 500		Homo sapiens	SRX10239045	GSM5134542: hDRG6; Homo sapiens; RNA-Seq		TRANSCRIPTOMIC	PAIRED	ILLUMINA	GEO, GEO, submission brokered by GEO,	SRP309298	GSE168243	GSE168243	NCBI						Geo Curators	geo-group@ncbi.nlm.nih.gov		GSM5134542	SRS8380424	SAMN18139317	hDRG6	dorsal root ganglia		female	55 years	dorsal root ganglia				Single nucleus transcriptomic analysis of human dorsal root ganglion neurons		Somatosensory neurons with cell bodies in the dorsal root ganglia (DRG) project to the skin, muscles, bones, and viscera to detect touch and temperature as well as to mediate proprioception and many types of interoception. In addition, the somatosensory system conveys the clinically relevant noxious sensations of pain and itch. Here we used single nuclear transcriptomics to characterize the class…	[{"db": "pubmed", "id": "34825887"}]	4	23477671	1737347654	659339019	2021-11-09 10:26:23	26	0
SRR13857883	PRJNA706664	1.761	RNA-Seq	cDNA	NextSeq 500		Homo sapiens	SRX10239045	GSM5134542: hDRG6; Homo sapiens; RNA-Seq		TRANSCRIPTOMIC	PAIRED	ILLUMINA	GEO, GEO, submission brokered by GEO,	SRP309298	GSE168243	GSE168243	NCBI						Geo Curators	geo-group@ncbi.nlm.nih.gov		GSM5134542	SRS8380424	SAMN18139317	hDRG6	dorsal root ganglia		female	55 years	dorsal root ganglia				Single nucleus transcriptomic analysis of human dorsal root ganglion neurons		Somatosensory neurons with cell bodies in the dorsal root ganglia (DRG) project to the skin, muscles, bones, and viscera to detect touch and temperature as well as to mediate proprioception and many types of interoception. In addition, the somatosensory system conveys the clinically relevant noxious sensations of pain and itch. Here we used single nuclear transcriptomics to characterize the class…	[{"db": "pubmed", "id": "34825887"}]	4	23801006	1761274444	668479294	2021-11-09 10:26:23	26	0
SRR13857884	PRJNA706664	1.759	RNA-Seq	cDNA	NextSeq 500		Homo sapiens	SRX10239045	GSM5134542: hDRG6; Homo sapiens; RNA-Seq		TRANSCRIPTOMIC	PAIRED	ILLUMINA	GEO, GEO, submission brokered by GEO,	SRP309298	GSE168243	GSE168243	NCBI						Geo Curators	geo-group@ncbi.nlm.nih.gov		GSM5134542	SRS8380424	SAMN18139317	hDRG6	dorsal root ganglia		female	55 years	dorsal root ganglia				Single nucleus transcriptomic analysis of human dorsal root ganglion neurons		Somatosensory neurons with cell bodies in the dorsal root ganglia (DRG) project to the skin, muscles, bones, and viscera to detect touch and temperature as well as to mediate proprioception and many types of interoception. In addition, the somatosensory system conveys the clinically relevant noxious sensations of pain and itch. Here we used single nuclear transcriptomics to characterize the class…	[{"db": "pubmed", "id": "34825887"}]	4	23774336	1759300864	667845835	2021-11-09 10:26:23	26	0
SRR14513863	PRJNA678355	100.18	RNA-Seq	cDNA	Illumina NovaSeq 6000		Homo sapiens	SRX10859522	GSM5292817: HF; Homo sapiens; RNA-Seq		TRANSCRIPTOMIC	PAIRED	ILLUMINA	GEO, GEO, submission brokered by GEO,	SRP292534	GSE161470	GSE161470	NCBI						Geo Curators	geo-group@ncbi.nlm.nih.gov		GSM5292817	SRS8955019	SAMN19129975	HF	Left Ventricle		male	65	Heart				Chamber-Enriched gene expression profiles in failing human hearts with reduced ejection fraction [snRNA-Seq]		To generate the reference for cell composition deconvolution and characterize the cellular expression landscape, we performed single nucleus RNA-Seq (snRNA-Seq) on left ventricles from four non-failing hearts and one failing heart. Overall design: single nucleus RNA-Seq on left ventricles from 4 non-failing (Control) hearts and 1 failing (HF) heart.	[{"db": "pubmed", "id": "34088950"}]	1	736614344	100179550784	31638193073	2021-06-06 09:31:47	30	0
SRR14893305	PRJNA740340	0.682	RNA-Seq	cDNA	NextSeq 500		Homo sapiens	SRX11208619	GSM5397724: RNA_PopA_1464_S2; Homo sapiens; RNA-Seq		TRANSCRIPTOMIC	PAIRED	ILLUMINA	GEO, GEO, submission brokered by GEO,	SRP325365	GSE178788	GSE178788	NCBI						Geo Curators	geo-group@ncbi.nlm.nih.gov		GSM5397724	SRS9262955	SAMN19840800	RNA_PopA_1464_S2	ASC_PopA		female	27	Bone Marrow				RNA-Seq analysis of human blood and bone marrow antibody secreting cell subsets		Antibody secreting cells (ASC) circulate after vaccination and infection and migrate to the bone marrow (BM) where a subset known as long-lived plasma cells (LLPC) persist and secrete antibodies for a lifetime. The mechanisms of how circulating ASC become LLPC is not well elucidated. Here, we show that human early-minted blood ASCs have distinct morphology, transcriptomes, and epigenetics compare…	[{"db": "pubmed", "id": "34952892"}]	1	4574635	682281352	288369813	2021-12-19 12:28:46	74.57	0.73
SRR14893306	PRJNA740340	0.661	RNA-Seq	cDNA	NextSeq 500		Homo sapiens	SRX11208620	GSM5397725: RNA_PopA_1895_S14; Homo sapiens; RNA-Seq		TRANSCRIPTOMIC	PAIRED	ILLUMINA	GEO, GEO, submission brokered by GEO,	SRP325365	GSE178788	GSE178788	NCBI						Geo Curators	geo-group@ncbi.nlm.nih.gov		GSM5397725	SRS9262956	SAMN19840799	RNA_PopA_1895_S14	ASC_PopA		male	19	Bone Marrow				RNA-Seq analysis of human blood and bone marrow antibody secreting cell subsets		Antibody secreting cells (ASC) circulate after vaccination and infection and migrate to the bone marrow (BM) where a subset known as long-lived plasma cells (LLPC) persist and secrete antibodies for a lifetime. The mechanisms of how circulating ASC become LLPC is not well elucidated. Here, we show that human early-minted blood ASCs have distinct morphology, transcriptomes, and epigenetics compare…	[{"db": "pubmed", "id": "34952892"}]	1	4432691	660895094	278528919	2021-12-19 12:28:46	74.54	0.75
SRR14893307	PRJNA740340	1.305	RNA-Seq	cDNA	NextSeq 500		Homo sapiens	SRX11208621	GSM5397726: RNA_PopA_207_1177_S65; Homo sapiens; RNA-Seq		TRANSCRIPTOMIC	PAIRED	ILLUMINA	GEO, GEO, submission brokered by GEO,	SRP325365	GSE178788	GSE178788	NCBI						Geo Curators	geo-group@ncbi.nlm.nih.gov		GSM5397726	SRS9262957	SAMN19840798	RNA_PopA_207_1177_S65	ASC_PopA		female	48	Bone Marrow				RNA-Seq analysis of human blood and bone marrow antibody secreting cell subsets		Antibody secreting cells (ASC) circulate after vaccination and infection and migrate to the bone marrow (BM) where a subset known as long-lived plasma cells (LLPC) persist and secrete antibodies for a lifetime. The mechanisms of how circulating ASC become LLPC is not well elucidated. Here, we show that human early-minted blood ASCs have distinct morphology, transcriptomes, and epigenetics compare…	[{"db": "pubmed", "id": "34952892"}]	1	8751097	1304928042	551498111	2021-12-19 12:28:46	74.55	0.75
SRR14893308	PRJNA740340	0.672	RNA-Seq	cDNA	NextSeq 500		Homo sapiens	SRX11208622	GSM5397727: RNA_PopA_208_2308_S69; Homo sapiens; RNA-Seq		TRANSCRIPTOMIC	PAIRED	ILLUMINA	GEO, GEO, submission brokered by GEO,	SRP325365	GSE178788	GSE178788	NCBI						Geo Curators	geo-group@ncbi.nlm.nih.gov		GSM5397727	SRS9262958	SAMN19840789	RNA_PopA_208_2308_S69	ASC_PopA		female	21	Bone Marrow				RNA-Seq analysis of human blood and bone marrow antibody secreting cell subsets		Antibody secreting cells (ASC) circulate after vaccination and infection and migrate to the bone marrow (BM) where a subset known as long-lived plasma cells (LLPC) persist and secrete antibodies for a lifetime. The mechanisms of how circulating ASC become LLPC is not well elucidated. Here, we show that human early-minted blood ASCs have distinct morphology, transcriptomes, and epigenetics compare…	[{"db": "pubmed", "id": "34952892"}]	1	4505473	671881198	285187561	2021-12-19 12:28:46	74.55	0.75
SRR14893309	PRJNA740340	0.586	RNA-Seq	cDNA	NextSeq 500		Homo sapiens	SRX11208623	GSM5397728: RNA_PopA_2252_S26; Homo sapiens; RNA-Seq		TRANSCRIPTOMIC	PAIRED	ILLUMINA	GEO, GEO, submission brokered by GEO,	SRP325365	GSE178788	GSE178788	NCBI						Geo Curators	geo-group@ncbi.nlm.nih.gov		GSM5397728	SRS9262960	SAMN19840788	RNA_PopA_2252_S26	ASC_PopA		male	43	Bone Marrow				RNA-Seq analysis of human blood and bone marrow antibody secreting cell subsets		Antibody secreting cells (ASC) circulate after vaccination and infection and migrate to the bone marrow (BM) where a subset known as long-lived plasma cells (LLPC) persist and secrete antibodies for a lifetime. The mechanisms of how circulating ASC become LLPC is not well elucidated. Here, we show that human early-minted blood ASCs have distinct morphology, transcriptomes, and epigenetics compare…	[{"db": "pubmed", "id": "34952892"}]	1	3929153	586088214	249390816	2021-12-19 12:28:46	74.57	0.74
SRR14893310	PRJNA740340	0.634	RNA-Seq	cDNA	NextSeq 500		Homo sapiens	SRX11208624	GSM5397729: RNA_PopA_66294_510_S77; Homo sapiens; RNA-Seq		TRANSCRIPTOMIC	PAIRED	ILLUMINA	GEO, GEO, submission brokered by GEO,	SRP325365	GSE178788	GSE178788	NCBI						Geo Curators	geo-group@ncbi.nlm.nih.gov		GSM5397729	SRS9262959	SAMN19840787	RNA_PopA_66294_510_S77	ASC_PopA		male	24	Bone Marrow				RNA-Seq analysis of human blood and bone marrow antibody secreting cell subsets		Antibody secreting cells (ASC) circulate after vaccination and infection and migrate to the bone marrow (BM) where a subset known as long-lived plasma cells (LLPC) persist and secrete antibodies for a lifetime. The mechanisms of how circulating ASC become LLPC is not well elucidated. Here, we show that human early-minted blood ASCs have distinct morphology, transcriptomes, and epigenetics compare…	[{"db": "pubmed", "id": "34952892"}]	1	4249321	633678325	269040693	2021-12-19 12:28:46	74.56	0.74
SRR14893311	PRJNA740340	0.641	RNA-Seq	cDNA	NextSeq 500		Homo sapiens	SRX11208625	GSM5397730: RNA_PopA_66294_512_S81; Homo sapiens; RNA-Seq		TRANSCRIPTOMIC	PAIRED	ILLUMINA	GEO, GEO, submission brokered by GEO,	SRP325365	GSE178788	GSE178788	NCBI						Geo Curators	geo-group@ncbi.nlm.nih.gov		GSM5397730	SRS9262961	SAMN19840786	RNA_PopA_66294_512_S81	ASC_PopA		female	31	Bone Marrow				RNA-Seq analysis of human blood and bone marrow antibody secreting cell subsets		Antibody secreting cells (ASC) circulate after vaccination and infection and migrate to the bone marrow (BM) where a subset known as long-lived plasma cells (LLPC) persist and secrete antibodies for a lifetime. The mechanisms of how circulating ASC become LLPC is not well elucidated. Here, we show that human early-minted blood ASCs have distinct morphology, transcriptomes, and epigenetics compare…	[{"db": "pubmed", "id": "34952892"}]	1	4299114	641228250	274672765	2021-12-19 12:28:46	74.57	0.75
SRR14893312	PRJNA740340	0.62	RNA-Seq	cDNA	NextSeq 500		Homo sapiens	SRX11208626	GSM5397731: RNA_PopA_66294_513_S85; Homo sapiens; RNA-Seq		TRANSCRIPTOMIC	PAIRED	ILLUMINA	GEO, GEO, submission brokered by GEO,	SRP325365	GSE178788	GSE178788	NCBI						Geo Curators	geo-group@ncbi.nlm.nih.gov		GSM5397731	SRS9262963	SAMN19840785	RNA_PopA_66294_513_S85	ASC_PopA		female	20	Bone Marrow				RNA-Seq analysis of human blood and bone marrow antibody secreting cell subsets		Antibody secreting cells (ASC) circulate after vaccination and infection and migrate to the bone marrow (BM) where a subset known as long-lived plasma cells (LLPC) persist and secrete antibodies for a lifetime. The mechanisms of how circulating ASC become LLPC is not well elucidated. Here, we show that human early-minted blood ASCs have distinct morphology, transcriptomes, and epigenetics compare…	[{"db": "pubmed", "id": "34952892"}]	1	4159224	620292399	263228631	2021-12-19 12:28:46	74.56	0.75
SRR14893313	PRJNA740340	0.668	RNA-Seq	cDNA	NextSeq 500		Homo sapiens	SRX11208627	GSM5397732: RNA_PopA_66294_516_S89; Homo sapiens; RNA-Seq		TRANSCRIPTOMIC	PAIRED	ILLUMINA	GEO, GEO, submission brokered by GEO,	SRP325365	GSE178788	GSE178788	NCBI						Geo Curators	geo-group@ncbi.nlm.nih.gov		GSM5397732	SRS9262962	SAMN19840784	RNA_PopA_66294_516_S89	ASC_PopA		female	22	Bone Marrow				RNA-Seq analysis of human blood and bone marrow antibody secreting cell subsets		Antibody secreting cells (ASC) circulate after vaccination and infection and migrate to the bone marrow (BM) where a subset known as long-lived plasma cells (LLPC) persist and secrete antibodies for a lifetime. The mechanisms of how circulating ASC become LLPC is not well elucidated. Here, we show that human early-minted blood ASCs have distinct morphology, transcriptomes, and epigenetics compare…	[{"db": "pubmed", "id": "34952892"}]	1	4479766	668127794	283528195	2021-12-19 12:28:46	74.56	0.74
SRR14893314	PRJNA740340	0.717	RNA-Seq	cDNA	NextSeq 500		Homo sapiens	SRX11208628	GSM5397733: RNA_PopA_800_S6; Homo sapiens; RNA-Seq		TRANSCRIPTOMIC	PAIRED	ILLUMINA	GEO, GEO, submission brokered by GEO,	SRP325365	GSE178788	GSE178788	NCBI						Geo Curators	geo-group@ncbi.nlm.nih.gov		GSM5397733	SRS9262964	SAMN19840783	RNA_PopA_800_S6	ASC_PopA		male	54	Bone Marrow				RNA-Seq analysis of human blood and bone marrow antibody secreting cell subsets		Antibody secreting cells (ASC) circulate after vaccination and infection and migrate to the bone marrow (BM) where a subset known as long-lived plasma cells (LLPC) persist and secrete antibodies for a lifetime. The mechanisms of how circulating ASC become LLPC is not well elucidated. Here, we show that human early-minted blood ASCs have distinct morphology, transcriptomes, and epigenetics compare…	[{"db": "pubmed", "id": "34952892"}]	1	4811131	717486028	302707372	2021-12-19 12:28:46	74.56	0.75
SRR14893315	PRJNA740340	0.719	RNA-Seq	cDNA	NextSeq 500		Homo sapiens	SRX11208629	GSM5397734: RNA_PopB_1464_S3; Homo sapiens; RNA-Seq		TRANSCRIPTOMIC	PAIRED	ILLUMINA	GEO, GEO, submission brokered by GEO,	SRP325365	GSE178788	GSE178788	NCBI						Geo Curators	geo-group@ncbi.nlm.nih.gov		GSM5397734	SRS9262965	SAMN19840782	RNA_PopB_1464_S3	ASC_PopB		female	27	Bone Marrow				RNA-Seq analysis of human blood and bone marrow antibody secreting cell subsets		Antibody secreting cells (ASC) circulate after vaccination and infection and migrate to the bone marrow (BM) where a subset known as long-lived plasma cells (LLPC) persist and secrete antibodies for a lifetime. The mechanisms of how circulating ASC become LLPC is not well elucidated. Here, we show that human early-minted blood ASCs have distinct morphology, transcriptomes, and epigenetics compare…	[{"db": "pubmed", "id": "34952892"}]	1	4819809	718811032	304944872	2021-12-19 12:28:46	74.56	0.75
SRR14893316	PRJNA740340	0.724	RNA-Seq	cDNA	NextSeq 500		Homo sapiens	SRX11208630	GSM5397735: RNA_PopB_1895_S15; Homo sapiens; RNA-Seq		TRANSCRIPTOMIC	PAIRED	ILLUMINA	GEO, GEO, submission brokered by GEO,	SRP325365	GSE178788	GSE178788	NCBI						Geo Curators	geo-group@ncbi.nlm.nih.gov		GSM5397735	SRS9262966	SAMN19840781	RNA_PopB_1895_S15	ASC_PopB		male	19	Bone Marrow				RNA-Seq analysis of human blood and bone marrow antibody secreting cell subsets		Antibody secreting cells (ASC) circulate after vaccination and infection and migrate to the bone marrow (BM) where a subset known as long-lived plasma cells (LLPC) persist and secrete antibodies for a lifetime. The mechanisms of how circulating ASC become LLPC is not well elucidated. Here, we show that human early-minted blood ASCs have distinct morphology, transcriptomes, and epigenetics compare…	[{"db": "pubmed", "id": "34952892"}]	1	4858459	724397283	304169233	2021-12-19 12:28:46	74.55	0.75
SRR14893317	PRJNA740340	1.327	RNA-Seq	cDNA	NextSeq 500		Homo sapiens	SRX11208631	GSM5397736: RNA_PopB_207_1177_S66; Homo sapiens; RNA-Seq		TRANSCRIPTOMIC	PAIRED	ILLUMINA	GEO, GEO, submission brokered by GEO,	SRP325365	GSE178788	GSE178788	NCBI						Geo Curators	geo-group@ncbi.nlm.nih.gov		GSM5397736	SRS9262967	SAMN19840780	RNA_PopB_207_1177_S66	ASC_PopB		female	48	Bone Marrow				RNA-Seq analysis of human blood and bone marrow antibody secreting cell subsets		Antibody secreting cells (ASC) circulate after vaccination and infection and migrate to the bone marrow (BM) where a subset known as long-lived plasma cells (LLPC) persist and secrete antibodies for a lifetime. The mechanisms of how circulating ASC become LLPC is not well elucidated. Here, we show that human early-minted blood ASCs have distinct morphology, transcriptomes, and epigenetics compare…	[{"db": "pubmed", "id": "34952892"}]	1	8897724	1326988808	565492585	2021-12-19 12:28:46	74.56	0.75
SRR14893318	PRJNA740340	0.699	RNA-Seq	cDNA	NextSeq 500		Homo sapiens	SRX11208632	GSM5397737: RNA_PopB_208_2308_S70; Homo sapiens; RNA-Seq		TRANSCRIPTOMIC	PAIRED	ILLUMINA	GEO, GEO, submission brokered by GEO,	SRP325365	GSE178788	GSE178788	NCBI						Geo Curators	geo-group@ncbi.nlm.nih.gov		GSM5397737	SRS9262968	SAMN19840779	RNA_PopB_208_2308_S70	ASC_PopB		female	21	Bone Marrow				RNA-Seq analysis of human blood and bone marrow antibody secreting cell subsets		Antibody secreting cells (ASC) circulate after vaccination and infection and migrate to the bone marrow (BM) where a subset known as long-lived plasma cells (LLPC) persist and secrete antibodies for a lifetime. The mechanisms of how circulating ASC become LLPC is not well elucidated. Here, we show that human early-minted blood ASCs have distinct morphology, transcriptomes, and epigenetics compare…	[{"db": "pubmed", "id": "34952892"}]	1	4689613	699409838	297337192	2021-12-19 12:28:46	74.56	0.75
SRR14893319	PRJNA740340	0.666	RNA-Seq	cDNA	NextSeq 500		Homo sapiens	SRX11208633	GSM5397738: RNA_PopB_2206_S23; Homo sapiens; RNA-Seq		TRANSCRIPTOMIC	PAIRED	ILLUMINA	GEO, GEO, submission brokered by GEO,	SRP325365	GSE178788	GSE178788	NCBI						Geo Curators	geo-group@ncbi.nlm.nih.gov		GSM5397738	SRS9262969	SAMN19840778	RNA_PopB_2206_S23	ASC_PopB		male	26	Bone Marrow				RNA-Seq analysis of human blood and bone marrow antibody secreting cell subsets		Antibody secreting cells (ASC) circulate after vaccination and infection and migrate to the bone marrow (BM) where a subset known as long-lived plasma cells (LLPC) persist and secrete antibodies for a lifetime. The mechanisms of how circulating ASC become LLPC is not well elucidated. Here, we show that human early-minted blood ASCs have distinct morphology, transcriptomes, and epigenetics compare…	[{"db": "pubmed", "id": "34952892"}]	1	4464607	665770954	282529308	2021-12-19 12:28:46	74.56	0.75
SRR14893320	PRJNA740340	0.659	RNA-Seq	cDNA	NextSeq 500		Homo sapiens	SRX11208634	GSM5397739: RNA_PopB_2252_S27; Homo sapiens; RNA-Seq		TRANSCRIPTOMIC	PAIRED	ILLUMINA	GEO, GEO, submission brokered by GEO,	SRP325365	GSE178788	GSE178788	NCBI						Geo Curators	geo-group@ncbi.nlm.nih.gov		GSM5397739	SRS9262970	SAMN19840777	RNA_PopB_2252_S27	ASC_PopB		male	43	Bone Marrow				RNA-Seq analysis of human blood and bone marrow antibody secreting cell subsets		Antibody secreting cells (ASC) circulate after vaccination and infection and migrate to the bone marrow (BM) where a subset known as long-lived plasma cells (LLPC) persist and secrete antibodies for a lifetime. The mechanisms of how circulating ASC become LLPC is not well elucidated. Here, we show that human early-minted blood ASCs have distinct morphology, transcriptomes, and epigenetics compare…	[{"db": "pubmed", "id": "34952892"}]	1	4420311	659253692	278699296	2021-12-19 12:28:47	74.56	0.74
SRR14893321	PRJNA740340	0.617	RNA-Seq	cDNA	NextSeq 500		Homo sapiens	SRX11208635	GSM5397740: RNA_PopB_66294_510_S78; Homo sapiens; RNA-Seq		TRANSCRIPTOMIC	PAIRED	ILLUMINA	GEO, GEO, submission brokered by GEO,	SRP325365	GSE178788	GSE178788	NCBI						Geo Curators	geo-group@ncbi.nlm.nih.gov		GSM5397740	SRS9262971	SAMN19840776	RNA_PopB_66294_510_S78	ASC_PopB		male	24	Bone Marrow				RNA-Seq analysis of human blood and bone marrow antibody secreting cell subsets		Antibody secreting cells (ASC) circulate after vaccination and infection and migrate to the bone marrow (BM) where a subset known as long-lived plasma cells (LLPC) persist and secrete antibodies for a lifetime. The mechanisms of how circulating ASC become LLPC is not well elucidated. Here, we show that human early-minted blood ASCs have distinct morphology, transcriptomes, and epigenetics compare…	[{"db": "pubmed", "id": "34952892"}]	1	4136552	616890135	263903739	2021-12-19 12:28:47	74.56	0.76
SRR14893322	PRJNA740340	0.672	RNA-Seq	cDNA	NextSeq 500		Homo sapiens	SRX11208636	GSM5397741: RNA_PopB_66294_512_S82; Homo sapiens; RNA-Seq		TRANSCRIPTOMIC	PAIRED	ILLUMINA	GEO, GEO, submission brokered by GEO,	SRP325365	GSE178788	GSE178788	NCBI						Geo Curators	geo-group@ncbi.nlm.nih.gov		GSM5397741	SRS9262972	SAMN19840775	RNA_PopB_66294_512_S82	ASC_PopB		female	31	Bone Marrow				RNA-Seq analysis of human blood and bone marrow antibody secreting cell subsets		Antibody secreting cells (ASC) circulate after vaccination and infection and migrate to the bone marrow (BM) where a subset known as long-lived plasma cells (LLPC) persist and secrete antibodies for a lifetime. The mechanisms of how circulating ASC become LLPC is not well elucidated. Here, we show that human early-minted blood ASCs have distinct morphology, transcriptomes, and epigenetics compare…	[{"db": "pubmed", "id": "34952892"}]	1	4504616	671862258	287040966	2021-12-19 12:28:47	74.57	0.75
SRR14893323	PRJNA740340	0.607	RNA-Seq	cDNA	NextSeq 500		Homo sapiens	SRX11208637	GSM5397742: RNA_PopB_66294_513_S86; Homo sapiens; RNA-Seq		TRANSCRIPTOMIC	PAIRED	ILLUMINA	GEO, GEO, submission brokered by GEO,	SRP325365	GSE178788	GSE178788	NCBI						Geo Curators	geo-group@ncbi.nlm.nih.gov		GSM5397742	SRS9262973	SAMN19840774	RNA_PopB_66294_513_S86	ASC_PopB		female	20	Bone Marrow				RNA-Seq analysis of human blood and bone marrow antibody secreting cell subsets		Antibody secreting cells (ASC) circulate after vaccination and infection and migrate to the bone marrow (BM) where a subset known as long-lived plasma cells (LLPC) persist and secrete antibodies for a lifetime. The mechanisms of how circulating ASC become LLPC is not well elucidated. Here, we show that human early-minted blood ASCs have distinct morphology, transcriptomes, and epigenetics compare…	[{"db": "pubmed", "id": "34952892"}]	1	4067642	606559627	257473607	2021-12-19 12:28:47	74.55	0.75
SRR14893324	PRJNA740340	0.611	RNA-Seq	cDNA	NextSeq 500		Homo sapiens	SRX11208638	GSM5397743: RNA_PopB_66294_516_S90; Homo sapiens; RNA-Seq		TRANSCRIPTOMIC	PAIRED	ILLUMINA	GEO, GEO, submission brokered by GEO,	SRP325365	GSE178788	GSE178788	NCBI						Geo Curators	geo-group@ncbi.nlm.nih.gov		GSM5397743	SRS9262974	SAMN19840773	RNA_PopB_66294_516_S90	ASC_PopB		female	22	Bone Marrow				RNA-Seq analysis of human blood and bone marrow antibody secreting cell subsets		Antibody secreting cells (ASC) circulate after vaccination and infection and migrate to the bone marrow (BM) where a subset known as long-lived plasma cells (LLPC) persist and secrete antibodies for a lifetime. The mechanisms of how circulating ASC become LLPC is not well elucidated. Here, we show that human early-minted blood ASCs have distinct morphology, transcriptomes, and epigenetics compare…	[{"db": "pubmed", "id": "34952892"}]	1	4096086	610916453	260260024	2021-12-19 12:28:47	74.56	0.75
SRR14893325	PRJNA740340	0.737	RNA-Seq	cDNA	NextSeq 500		Homo sapiens	SRX11208639	GSM5397744: RNA_PopB_800_S7; Homo sapiens; RNA-Seq		TRANSCRIPTOMIC	PAIRED	ILLUMINA	GEO, GEO, submission brokered by GEO,	SRP325365	GSE178788	GSE178788	NCBI						Geo Curators	geo-group@ncbi.nlm.nih.gov		GSM5397744	SRS9262975	SAMN19840772	RNA_PopB_800_S7	ASC_PopB		male	54	Bone Marrow				RNA-Seq analysis of human blood and bone marrow antibody secreting cell subsets		Antibody secreting cells (ASC) circulate after vaccination and infection and migrate to the bone marrow (BM) where a subset known as long-lived plasma cells (LLPC) persist and secrete antibodies for a lifetime. The mechanisms of how circulating ASC become LLPC is not well elucidated. Here, we show that human early-minted blood ASCs have distinct morphology, transcriptomes, and epigenetics compare…	[{"db": "pubmed", "id": "34952892"}]	1	4941398	736853826	310884538	2021-12-19 12:28:47	74.55	0.74
SRR14893326	PRJNA740340	0.653	RNA-Seq	cDNA	NextSeq 500		Homo sapiens	SRX11208640	GSM5397745: RNA_PopD_1464_S4; Homo sapiens; RNA-Seq		TRANSCRIPTOMIC	PAIRED	ILLUMINA	GEO, GEO, submission brokered by GEO,	SRP325365	GSE178788	GSE178788	NCBI						Geo Curators	geo-group@ncbi.nlm.nih.gov		GSM5397745	SRS9262976	SAMN19840771	RNA_PopD_1464_S4	ASC_PopD		female	27	Bone Marrow				RNA-Seq analysis of human blood and bone marrow antibody secreting cell subsets		Antibody secreting cells (ASC) circulate after vaccination and infection and migrate to the bone marrow (BM) where a subset known as long-lived plasma cells (LLPC) persist and secrete antibodies for a lifetime. The mechanisms of how circulating ASC become LLPC is not well elucidated. Here, we show that human early-minted blood ASCs have distinct morphology, transcriptomes, and epigenetics compare…	[{"db": "pubmed", "id": "34952892"}]	1	4378597	653076990	277512332	2021-12-19 12:28:47	74.57	0.73
SRR14893327	PRJNA740340	0.727	RNA-Seq	cDNA	NextSeq 500		Homo sapiens	SRX11208641	GSM5397746: RNA_PopD_1895_S16; Homo sapiens; RNA-Seq		TRANSCRIPTOMIC	PAIRED	ILLUMINA	GEO, GEO, submission brokered by GEO,	SRP325365	GSE178788	GSE178788	NCBI						Geo Curators	geo-group@ncbi.nlm.nih.gov		GSM5397746	SRS9262977	SAMN19840770	RNA_PopD_1895_S16	ASC_PopD		male	19	Bone Marrow				RNA-Seq analysis of human blood and bone marrow antibody secreting cell subsets		Antibody secreting cells (ASC) circulate after vaccination and infection and migrate to the bone marrow (BM) where a subset known as long-lived plasma cells (LLPC) persist and secrete antibodies for a lifetime. The mechanisms of how circulating ASC become LLPC is not well elucidated. Here, we show that human early-minted blood ASCs have distinct morphology, transcriptomes, and epigenetics compare…	[{"db": "pubmed", "id": "34952892"}]	1	4877998	727297375	304622082	2021-12-19 12:28:47	74.55	0.75
SRR14893328	PRJNA740340	1.195	RNA-Seq	cDNA	NextSeq 500		Homo sapiens	SRX11208642	GSM5397747: RNA_PopD_207_1177_S67; Homo sapiens; RNA-Seq		TRANSCRIPTOMIC	PAIRED	ILLUMINA	GEO, GEO, submission brokered by GEO,	SRP325365	GSE178788	GSE178788	NCBI						Geo Curators	geo-group@ncbi.nlm.nih.gov		GSM5397747	SRS9262978	SAMN19840769	RNA_PopD_207_1177_S67	ASC_PopD		female	48	Bone Marrow				RNA-Seq analysis of human blood and bone marrow antibody secreting cell subsets		Antibody secreting cells (ASC) circulate after vaccination and infection and migrate to the bone marrow (BM) where a subset known as long-lived plasma cells (LLPC) persist and secrete antibodies for a lifetime. The mechanisms of how circulating ASC become LLPC is not well elucidated. Here, we show that human early-minted blood ASCs have distinct morphology, transcriptomes, and epigenetics compare…	[{"db": "pubmed", "id": "34952892"}]	1	8010455	1194500650	503735560	2021-12-19 12:28:47	74.55	0.75
SRR14893329	PRJNA740340	0.666	RNA-Seq	cDNA	NextSeq 500		Homo sapiens	SRX11208643	GSM5397748: RNA_PopD_208_2308_S71; Homo sapiens; RNA-Seq		TRANSCRIPTOMIC	PAIRED	ILLUMINA	GEO, GEO, submission brokered by GEO,	SRP325365	GSE178788	GSE178788	NCBI						Geo Curators	geo-group@ncbi.nlm.nih.gov		GSM5397748	SRS9262979	SAMN19840766	RNA_PopD_208_2308_S71	ASC_PopD		female	21	Bone Marrow				RNA-Seq analysis of human blood and bone marrow antibody secreting cell subsets		Antibody secreting cells (ASC) circulate after vaccination and infection and migrate to the bone marrow (BM) where a subset known as long-lived plasma cells (LLPC) persist and secrete antibodies for a lifetime. The mechanisms of how circulating ASC become LLPC is not well elucidated. Here, we show that human early-minted blood ASCs have distinct morphology, transcriptomes, and epigenetics compare…	[{"db": "pubmed", "id": "34952892"}]	1	4468952	666495321	284171594	2021-12-19 12:28:47	74.56	0.75
SRR14893330	PRJNA740340	0.744	RNA-Seq	cDNA	NextSeq 500		Homo sapiens	SRX11208644	GSM5397749: RNA_PopD_2206_S24; Homo sapiens; RNA-Seq		TRANSCRIPTOMIC	PAIRED	ILLUMINA	GEO, GEO, submission brokered by GEO,	SRP325365	GSE178788	GSE178788	NCBI						Geo Curators	geo-group@ncbi.nlm.nih.gov		GSM5397749	SRS9262980	SAMN19840765	RNA_PopD_2206_S24	ASC_PopD		male	26	Bone Marrow				RNA-Seq analysis of human blood and bone marrow antibody secreting cell subsets		Antibody secreting cells (ASC) circulate after vaccination and infection and migrate to the bone marrow (BM) where a subset known as long-lived plasma cells (LLPC) persist and secrete antibodies for a lifetime. The mechanisms of how circulating ASC become LLPC is not well elucidated. Here, we show that human early-minted blood ASCs have distinct morphology, transcriptomes, and epigenetics compare…	[{"db": "pubmed", "id": "34952892"}]	1	4988587	743896582	311715691	2021-12-19 12:28:47	74.56	0.74
SRR14893331	PRJNA740340	0.745	RNA-Seq	cDNA	NextSeq 500		Homo sapiens	SRX11208645	GSM5397750: RNA_PopD_2252_S28; Homo sapiens; RNA-Seq		TRANSCRIPTOMIC	PAIRED	ILLUMINA	GEO, GEO, submission brokered by GEO,	SRP325365	GSE178788	GSE178788	NCBI						Geo Curators	geo-group@ncbi.nlm.nih.gov		GSM5397750	SRS9262981	SAMN19840764	RNA_PopD_2252_S28	ASC_PopD		male	43	Bone Marrow				RNA-Seq analysis of human blood and bone marrow antibody secreting cell subsets		Antibody secreting cells (ASC) circulate after vaccination and infection and migrate to the bone marrow (BM) where a subset known as long-lived plasma cells (LLPC) persist and secrete antibodies for a lifetime. The mechanisms of how circulating ASC become LLPC is not well elucidated. Here, we show that human early-minted blood ASCs have distinct morphology, transcriptomes, and epigenetics compare…	[{"db": "pubmed", "id": "34952892"}]	1	4994071	744947675	312953214	2021-12-19 12:28:47	74.58	0.72
SRR14893332	PRJNA740340	0.704	RNA-Seq	cDNA	NextSeq 500		Homo sapiens	SRX11208646	GSM5397751: RNA_PopD_66294_510_S79; Homo sapiens; RNA-Seq		TRANSCRIPTOMIC	PAIRED	ILLUMINA	GEO, GEO, submission brokered by GEO,	SRP325365	GSE178788	GSE178788	NCBI						Geo Curators	geo-group@ncbi.nlm.nih.gov		GSM5397751	SRS9262982	SAMN19840763	RNA_PopD_66294_510_S79	ASC_PopD		male	24	Bone Marrow				RNA-Seq analysis of human blood and bone marrow antibody secreting cell subsets		Antibody secreting cells (ASC) circulate after vaccination and infection and migrate to the bone marrow (BM) where a subset known as long-lived plasma cells (LLPC) persist and secrete antibodies for a lifetime. The mechanisms of how circulating ASC become LLPC is not well elucidated. Here, we show that human early-minted blood ASCs have distinct morphology, transcriptomes, and epigenetics compare…	[{"db": "pubmed", "id": "34952892"}]	1	4723031	704343827	300582329	2021-12-19 12:28:47	74.56	0.75
SRR14893333	PRJNA740340	0.713	RNA-Seq	cDNA	NextSeq 500		Homo sapiens	SRX11208647	GSM5397752: RNA_PopD_66294_512_S83; Homo sapiens; RNA-Seq		TRANSCRIPTOMIC	PAIRED	ILLUMINA	GEO, GEO, submission brokered by GEO,	SRP325365	GSE178788	GSE178788	NCBI						Geo Curators	geo-group@ncbi.nlm.nih.gov		GSM5397752	SRS9262983	SAMN19840762	RNA_PopD_66294_512_S83	ASC_PopD		female	31	Bone Marrow				RNA-Seq analysis of human blood and bone marrow antibody secreting cell subsets		Antibody secreting cells (ASC) circulate after vaccination and infection and migrate to the bone marrow (BM) where a subset known as long-lived plasma cells (LLPC) persist and secrete antibodies for a lifetime. The mechanisms of how circulating ASC become LLPC is not well elucidated. Here, we show that human early-minted blood ASCs have distinct morphology, transcriptomes, and epigenetics compare…	[{"db": "pubmed", "id": "34952892"}]	1	4782148	713290786	306738129	2021-12-19 12:28:47	74.57	0.75
SRR14893334	PRJNA740340	0.628	RNA-Seq	cDNA	NextSeq 500		Homo sapiens	SRX11208648	GSM5397753: RNA_PopD_66294_513_S87; Homo sapiens; RNA-Seq		TRANSCRIPTOMIC	PAIRED	ILLUMINA	GEO, GEO, submission brokered by GEO,	SRP325365	GSE178788	GSE178788	NCBI						Geo Curators	geo-group@ncbi.nlm.nih.gov		GSM5397753	SRS9262984	SAMN19840768	RNA_PopD_66294_513_S87	ASC_PopD		female	20	Bone Marrow				RNA-Seq analysis of human blood and bone marrow antibody secreting cell subsets		Antibody secreting cells (ASC) circulate after vaccination and infection and migrate to the bone marrow (BM) where a subset known as long-lived plasma cells (LLPC) persist and secrete antibodies for a lifetime. The mechanisms of how circulating ASC become LLPC is not well elucidated. Here, we show that human early-minted blood ASCs have distinct morphology, transcriptomes, and epigenetics compare…	[{"db": "pubmed", "id": "34952892"}]	1	4211639	628129791	266824349	2021-12-19 12:28:47	74.56	0.75
SRR14893335	PRJNA740340	0.751	RNA-Seq	cDNA	NextSeq 500		Homo sapiens	SRX11208649	GSM5397754: RNA_PopD_800_S8; Homo sapiens; RNA-Seq		TRANSCRIPTOMIC	PAIRED	ILLUMINA	GEO, GEO, submission brokered by GEO,	SRP325365	GSE178788	GSE178788	NCBI						Geo Curators	geo-group@ncbi.nlm.nih.gov		GSM5397754	SRS9262985	SAMN19840767	RNA_PopD_800_S8	ASC_PopD		male	54	Bone Marrow				RNA-Seq analysis of human blood and bone marrow antibody secreting cell subsets		Antibody secreting cells (ASC) circulate after vaccination and infection and migrate to the bone marrow (BM) where a subset known as long-lived plasma cells (LLPC) persist and secrete antibodies for a lifetime. The mechanisms of how circulating ASC become LLPC is not well elucidated. Here, we show that human early-minted blood ASCs have distinct morphology, transcriptomes, and epigenetics compare…	[{"db": "pubmed", "id": "34952892"}]	1	5038708	751271401	317115657	2021-12-19 12:28:47	74.54	0.76
SRR15843320	PRJNA762335	2.518	RNA-Seq	cDNA	Illumina NovaSeq 6000		Homo sapiens	SRX12134672	GSM5573745: Group I - 1; Homo sapiens; RNA-Seq		TRANSCRIPTOMIC	PAIRED	ILLUMINA	GEO, GEO, submission brokered by GEO,	SRP336561	GSE183915	GSE183915	NCBI						Geo Curators	geo-group@ncbi.nlm.nih.gov		GSM5573745	SRS10114406	SAMN21386167	Group I - 1	liver tissue		male	46	liver				Transcriptome-Wide Analysis of Human Liver Reveals Age-Related Differences in the Expression of Select Functional Gene Clusters and Evidence for a PPP1R10-Governed 'Aging Cascade'.		A transcriptome-wide analysis of human liver for demonstrating differences between young and old humans has not yet been performed. However, pinpointing major age-related alterations in hepatic gene expression may identify ontogenetic shifts with important hepatic and systemic con-sequences, provide novel pharmacogenetic information, offer clues to efficiently counteract symptoms of old age, and …	[{"db": "pubmed", "id": "34959291"}]	1	24686178	2517990156	782940052	2021-12-01 09:38:41	51	0
SRR15843321	PRJNA762335	2.736	RNA-Seq	cDNA	Illumina NovaSeq 6000		Homo sapiens	SRX12134673	GSM5573746: Group I - 2; Homo sapiens; RNA-Seq		TRANSCRIPTOMIC	PAIRED	ILLUMINA	GEO, GEO, submission brokered by GEO,	SRP336561	GSE183915	GSE183915	NCBI						Geo Curators	geo-group@ncbi.nlm.nih.gov		GSM5573746	SRS10114407	SAMN21386169	Group I - 2	liver tissue		female	26	liver				Transcriptome-Wide Analysis of Human Liver Reveals Age-Related Differences in the Expression of Select Functional Gene Clusters and Evidence for a PPP1R10-Governed 'Aging Cascade'.		A transcriptome-wide analysis of human liver for demonstrating differences between young and old humans has not yet been performed. However, pinpointing major age-related alterations in hepatic gene expression may identify ontogenetic shifts with important hepatic and systemic con-sequences, provide novel pharmacogenetic information, offer clues to efficiently counteract symptoms of old age, and …	[{"db": "pubmed", "id": "34959291"}]	1	26824528	2736101856	859351418	2021-12-01 09:38:41	51	0
SRR15843322	PRJNA762335	3.241	RNA-Seq	cDNA	Illumina NovaSeq 6000		Homo sapiens	SRX12134674	GSM5573747: Group I - 3; Homo sapiens; RNA-Seq		TRANSCRIPTOMIC	PAIRED	ILLUMINA	GEO, GEO, submission brokered by GEO,	SRP336561	GSE183915	GSE183915	NCBI						Geo Curators	geo-group@ncbi.nlm.nih.gov		GSM5573747	SRS10114408	SAMN21386170	Group I - 3	liver tissue		female	23	liver				Transcriptome-Wide Analysis of Human Liver Reveals Age-Related Differences in the Expression of Select Functional Gene Clusters and Evidence for a PPP1R10-Governed 'Aging Cascade'.		A transcriptome-wide analysis of human liver for demonstrating differences between young and old humans has not yet been performed. However, pinpointing major age-related alterations in hepatic gene expression may identify ontogenetic shifts with important hepatic and systemic con-sequences, provide novel pharmacogenetic information, offer clues to efficiently counteract symptoms of old age, and …	[{"db": "pubmed", "id": "34959291"}]	1	31769763	3240515826	1008348857	2021-12-01 09:38:41	51	0
SRR15843323	PRJNA762335	2.861	RNA-Seq	cDNA	Illumina NovaSeq 6000		Homo sapiens	SRX12134675	GSM5573748: Group I - 4; Homo sapiens; RNA-Seq		TRANSCRIPTOMIC	PAIRED	ILLUMINA	GEO, GEO, submission brokered by GEO,	SRP336561	GSE183915	GSE183915	NCBI						Geo Curators	geo-group@ncbi.nlm.nih.gov		GSM5573748	SRS10114409	SAMN21386172	Group I - 4	liver tissue		female	43	liver				Transcriptome-Wide Analysis of Human Liver Reveals Age-Related Differences in the Expression of Select Functional Gene Clusters and Evidence for a PPP1R10-Governed 'Aging Cascade'.		A transcriptome-wide analysis of human liver for demonstrating differences between young and old humans has not yet been performed. However, pinpointing major age-related alterations in hepatic gene expression may identify ontogenetic shifts with important hepatic and systemic con-sequences, provide novel pharmacogenetic information, offer clues to efficiently counteract symptoms of old age, and …	[{"db": "pubmed", "id": "34959291"}]	1	28050523	2861153346	890033830	2021-12-01 09:38:41	51	0
SRR15843324	PRJNA762335	2.928	RNA-Seq	cDNA	Illumina NovaSeq 6000		Homo sapiens	SRX12134676	GSM5573749: Group I - 5; Homo sapiens; RNA-Seq		TRANSCRIPTOMIC	PAIRED	ILLUMINA	GEO, GEO, submission brokered by GEO,	SRP336561	GSE183915	GSE183915	NCBI						Geo Curators	geo-group@ncbi.nlm.nih.gov		GSM5573749	SRS10114410	SAMN21386173	Group I - 5	liver tissue		male	25	liver				Transcriptome-Wide Analysis of Human Liver Reveals Age-Related Differences in the Expression of Select Functional Gene Clusters and Evidence for a PPP1R10-Governed 'Aging Cascade'.		A transcriptome-wide analysis of human liver for demonstrating differences between young and old humans has not yet been performed. However, pinpointing major age-related alterations in hepatic gene expression may identify ontogenetic shifts with important hepatic and systemic con-sequences, provide novel pharmacogenetic information, offer clues to efficiently counteract symptoms of old age, and …	[{"db": "pubmed", "id": "34959291"}]	1	28708826	2928300252	911268545	2021-12-01 09:38:41	51	0
SRR15843325	PRJNA762335	3.15	RNA-Seq	cDNA	Illumina NovaSeq 6000		Homo sapiens	SRX12134677	GSM5573750: Group I - 6; Homo sapiens; RNA-Seq		TRANSCRIPTOMIC	PAIRED	ILLUMINA	GEO, GEO, submission brokered by GEO,	SRP336561	GSE183915	GSE183915	NCBI						Geo Curators	geo-group@ncbi.nlm.nih.gov		GSM5573750	SRS10114411	SAMN21386174	Group I - 6	liver tissue		female	26	liver				Transcriptome-Wide Analysis of Human Liver Reveals Age-Related Differences in the Expression of Select Functional Gene Clusters and Evidence for a PPP1R10-Governed 'Aging Cascade'.		A transcriptome-wide analysis of human liver for demonstrating differences between young and old humans has not yet been performed. However, pinpointing major age-related alterations in hepatic gene expression may identify ontogenetic shifts with important hepatic and systemic con-sequences, provide novel pharmacogenetic information, offer clues to efficiently counteract symptoms of old age, and …	[{"db": "pubmed", "id": "34959291"}]	1	30882819	3150047538	988029123	2021-12-01 09:38:41	51	0
SRR15843326	PRJNA762335	3.445	RNA-Seq	cDNA	Illumina NovaSeq 6000		Homo sapiens	SRX12134678	GSM5573751: Group I - 7; Homo sapiens; RNA-Seq		TRANSCRIPTOMIC	PAIRED	ILLUMINA	GEO, GEO, submission brokered by GEO,	SRP336561	GSE183915	GSE183915	NCBI						Geo Curators	geo-group@ncbi.nlm.nih.gov		GSM5573751	SRS10114412	SAMN21386175	Group I - 7	liver tissue		male	48	liver				Transcriptome-Wide Analysis of Human Liver Reveals Age-Related Differences in the Expression of Select Functional Gene Clusters and Evidence for a PPP1R10-Governed 'Aging Cascade'.		A transcriptome-wide analysis of human liver for demonstrating differences between young and old humans has not yet been performed. However, pinpointing major age-related alterations in hepatic gene expression may identify ontogenetic shifts with important hepatic and systemic con-sequences, provide novel pharmacogenetic information, offer clues to efficiently counteract symptoms of old age, and …	[{"db": "pubmed", "id": "34959291"}]	1	33773482	3444895164	1073805669	2021-12-01 09:38:41	51	0
SRR15843327	PRJNA762335	3.838	RNA-Seq	cDNA	Illumina NovaSeq 6000		Homo sapiens	SRX12134679	GSM5573752: Group I - 8; Homo sapiens; RNA-Seq		TRANSCRIPTOMIC	PAIRED	ILLUMINA	GEO, GEO, submission brokered by GEO,	SRP336561	GSE183915	GSE183915	NCBI						Geo Curators	geo-group@ncbi.nlm.nih.gov		GSM5573752	SRS10114413	SAMN21386176	Group I - 8	liver tissue		female	47	liver				Transcriptome-Wide Analysis of Human Liver Reveals Age-Related Differences in the Expression of Select Functional Gene Clusters and Evidence for a PPP1R10-Governed 'Aging Cascade'.		A transcriptome-wide analysis of human liver for demonstrating differences between young and old humans has not yet been performed. However, pinpointing major age-related alterations in hepatic gene expression may identify ontogenetic shifts with important hepatic and systemic con-sequences, provide novel pharmacogenetic information, offer clues to efficiently counteract symptoms of old age, and …	[{"db": "pubmed", "id": "34959291"}]	1	37628808	3838138416	1194781614	2021-12-01 09:38:41	51	0
SRR15843328	PRJNA762335	2.81	RNA-Seq	cDNA	Illumina NovaSeq 6000		Homo sapiens	SRX12134680	GSM5573753: Group I - 9; Homo sapiens; RNA-Seq		TRANSCRIPTOMIC	PAIRED	ILLUMINA	GEO, GEO, submission brokered by GEO,	SRP336561	GSE183915	GSE183915	NCBI						Geo Curators	geo-group@ncbi.nlm.nih.gov		GSM5573753	SRS10114414	SAMN21386177	Group I - 9	liver tissue		female	34	liver				Transcriptome-Wide Analysis of Human Liver Reveals Age-Related Differences in the Expression of Select Functional Gene Clusters and Evidence for a PPP1R10-Governed 'Aging Cascade'.		A transcriptome-wide analysis of human liver for demonstrating differences between young and old humans has not yet been performed. However, pinpointing major age-related alterations in hepatic gene expression may identify ontogenetic shifts with important hepatic and systemic con-sequences, provide novel pharmacogenetic information, offer clues to efficiently counteract symptoms of old age, and …	[{"db": "pubmed", "id": "34959291"}]	1	27549822	2810081844	889140617	2021-12-01 09:38:41	51	0
SRR15843329	PRJNA762335	3.191	RNA-Seq	cDNA	Illumina NovaSeq 6000		Homo sapiens	SRX12134681	GSM5573754: Group II - 1; Homo sapiens; RNA-Seq		TRANSCRIPTOMIC	PAIRED	ILLUMINA	GEO, GEO, submission brokered by GEO,	SRP336561	GSE183915	GSE183915	NCBI						Geo Curators	geo-group@ncbi.nlm.nih.gov		GSM5573754	SRS10114416	SAMN21386180	Group II - 1	liver tissue		female	79	liver				Transcriptome-Wide Analysis of Human Liver Reveals Age-Related Differences in the Expression of Select Functional Gene Clusters and Evidence for a PPP1R10-Governed 'Aging Cascade'.		A transcriptome-wide analysis of human liver for demonstrating differences between young and old humans has not yet been performed. However, pinpointing major age-related alterations in hepatic gene expression may identify ontogenetic shifts with important hepatic and systemic con-sequences, provide novel pharmacogenetic information, offer clues to efficiently counteract symptoms of old age, and …	[{"db": "pubmed", "id": "34959291"}]	1	31286927	3191266554	983036059	2021-12-01 09:38:41	51	0
SRR15843330	PRJNA762335	3.211	RNA-Seq	cDNA	Illumina NovaSeq 6000		Homo sapiens	SRX12134682	GSM5573755: Group II - 2; Homo sapiens; RNA-Seq		TRANSCRIPTOMIC	PAIRED	ILLUMINA	GEO, GEO, submission brokered by GEO,	SRP336561	GSE183915	GSE183915	NCBI						Geo Curators	geo-group@ncbi.nlm.nih.gov		GSM5573755	SRS10114418	SAMN21386181	Group II - 2	liver tissue		male	76	liver				Transcriptome-Wide Analysis of Human Liver Reveals Age-Related Differences in the Expression of Select Functional Gene Clusters and Evidence for a PPP1R10-Governed 'Aging Cascade'.		A transcriptome-wide analysis of human liver for demonstrating differences between young and old humans has not yet been performed. However, pinpointing major age-related alterations in hepatic gene expression may identify ontogenetic shifts with important hepatic and systemic con-sequences, provide novel pharmacogenetic information, offer clues to efficiently counteract symptoms of old age, and …	[{"db": "pubmed", "id": "34959291"}]	1	31484235	3211391970	999087871	2021-12-01 09:38:41	51	0
SRR15843331	PRJNA762335	2.746	RNA-Seq	cDNA	Illumina NovaSeq 6000		Homo sapiens	SRX12134683	GSM5573756: Group II - 3; Homo sapiens; RNA-Seq		TRANSCRIPTOMIC	PAIRED	ILLUMINA	GEO, GEO, submission brokered by GEO,	SRP336561	GSE183915	GSE183915	NCBI						Geo Curators	geo-group@ncbi.nlm.nih.gov		GSM5573756	SRS10114415	SAMN21386182	Group II - 3	liver tissue		female	79	liver				Transcriptome-Wide Analysis of Human Liver Reveals Age-Related Differences in the Expression of Select Functional Gene Clusters and Evidence for a PPP1R10-Governed 'Aging Cascade'.		A transcriptome-wide analysis of human liver for demonstrating differences between young and old humans has not yet been performed. However, pinpointing major age-related alterations in hepatic gene expression may identify ontogenetic shifts with important hepatic and systemic con-sequences, provide novel pharmacogenetic information, offer clues to efficiently counteract symptoms of old age, and …	[{"db": "pubmed", "id": "34959291"}]	1	26921809	2746024518	857387200	2021-12-01 09:38:41	51	0
SRR15843332	PRJNA762335	2.499	RNA-Seq	cDNA	Illumina NovaSeq 6000		Homo sapiens	SRX12134684	GSM5573757: Group II - 4; Homo sapiens; RNA-Seq		TRANSCRIPTOMIC	PAIRED	ILLUMINA	GEO, GEO, submission brokered by GEO,	SRP336561	GSE183915	GSE183915	NCBI						Geo Curators	geo-group@ncbi.nlm.nih.gov		GSM5573757	SRS10114417	SAMN21386183	Group II - 4	liver tissue		male	78	liver				Transcriptome-Wide Analysis of Human Liver Reveals Age-Related Differences in the Expression of Select Functional Gene Clusters and Evidence for a PPP1R10-Governed 'Aging Cascade'.		A transcriptome-wide analysis of human liver for demonstrating differences between young and old humans has not yet been performed. However, pinpointing major age-related alterations in hepatic gene expression may identify ontogenetic shifts with important hepatic and systemic con-sequences, provide novel pharmacogenetic information, offer clues to efficiently counteract symptoms of old age, and …	[{"db": "pubmed", "id": "34959291"}]	1	24498716	2498869032	773008796	2021-12-01 09:38:41	51	0
SRR15843333	PRJNA762335	3.306	RNA-Seq	cDNA	Illumina NovaSeq 6000		Homo sapiens	SRX12134685	GSM5573758: Group II - 5; Homo sapiens; RNA-Seq		TRANSCRIPTOMIC	PAIRED	ILLUMINA	GEO, GEO, submission brokered by GEO,	SRP336561	GSE183915	GSE183915	NCBI						Geo Curators	geo-group@ncbi.nlm.nih.gov		GSM5573758	SRS10114419	SAMN21386178	Group II - 5	liver tissue		male	78	liver				Transcriptome-Wide Analysis of Human Liver Reveals Age-Related Differences in the Expression of Select Functional Gene Clusters and Evidence for a PPP1R10-Governed 'Aging Cascade'.		A transcriptome-wide analysis of human liver for demonstrating differences between young and old humans has not yet been performed. However, pinpointing major age-related alterations in hepatic gene expression may identify ontogenetic shifts with important hepatic and systemic con-sequences, provide novel pharmacogenetic information, offer clues to efficiently counteract symptoms of old age, and …	[{"db": "pubmed", "id": "34959291"}]	1	32416645	3306497790	1024489467	2021-12-01 09:38:41	51	0
SRR15843334	PRJNA762335	2.625	RNA-Seq	cDNA	Illumina NovaSeq 6000		Homo sapiens	SRX12134686	GSM5573759: Group II - 6; Homo sapiens; RNA-Seq		TRANSCRIPTOMIC	PAIRED	ILLUMINA	GEO, GEO, submission brokered by GEO,	SRP336561	GSE183915	GSE183915	NCBI						Geo Curators	geo-group@ncbi.nlm.nih.gov		GSM5573759	SRS10114420	SAMN21386179	Group II - 6	liver tissue		male	76	liver				Transcriptome-Wide Analysis of Human Liver Reveals Age-Related Differences in the Expression of Select Functional Gene Clusters and Evidence for a PPP1R10-Governed 'Aging Cascade'.		A transcriptome-wide analysis of human liver for demonstrating differences between young and old humans has not yet been performed. However, pinpointing major age-related alterations in hepatic gene expression may identify ontogenetic shifts with important hepatic and systemic con-sequences, provide novel pharmacogenetic information, offer clues to efficiently counteract symptoms of old age, and …	[{"db": "pubmed", "id": "34959291"}]	1	25732692	2624734584	820163197	2021-12-01 09:38:41	51	0
SRR15843335	PRJNA762335	3.81	RNA-Seq	cDNA	Illumina NovaSeq 6000		Homo sapiens	SRX12134687	GSM5573760: Group II - 7; Homo sapiens; RNA-Seq		TRANSCRIPTOMIC	PAIRED	ILLUMINA	GEO, GEO, submission brokered by GEO,	SRP336561	GSE183915	GSE183915	NCBI						Geo Curators	geo-group@ncbi.nlm.nih.gov		GSM5573760	SRS10114421	SAMN21386184	Group II - 7	liver tissue		male	78	liver				Transcriptome-Wide Analysis of Human Liver Reveals Age-Related Differences in the Expression of Select Functional Gene Clusters and Evidence for a PPP1R10-Governed 'Aging Cascade'.		A transcriptome-wide analysis of human liver for demonstrating differences between young and old humans has not yet been performed. However, pinpointing major age-related alterations in hepatic gene expression may identify ontogenetic shifts with important hepatic and systemic con-sequences, provide novel pharmacogenetic information, offer clues to efficiently counteract symptoms of old age, and …	[{"db": "pubmed", "id": "34959291"}]	1	37352965	3810002430	1182580384	2021-12-01 09:38:41	51	0
SRR15843336	PRJNA762335	3.364	RNA-Seq	cDNA	Illumina NovaSeq 6000		Homo sapiens	SRX12134688	GSM5573761: Group II - 8; Homo sapiens; RNA-Seq		TRANSCRIPTOMIC	PAIRED	ILLUMINA	GEO, GEO, submission brokered by GEO,	SRP336561	GSE183915	GSE183915	NCBI						Geo Curators	geo-group@ncbi.nlm.nih.gov		GSM5573761	SRS10114422	SAMN21386185	Group II - 8	liver tissue		male	75	liver				Transcriptome-Wide Analysis of Human Liver Reveals Age-Related Differences in the Expression of Select Functional Gene Clusters and Evidence for a PPP1R10-Governed 'Aging Cascade'.		A transcriptome-wide analysis of human liver for demonstrating differences between young and old humans has not yet been performed. However, pinpointing major age-related alterations in hepatic gene expression may identify ontogenetic shifts with important hepatic and systemic con-sequences, provide novel pharmacogenetic information, offer clues to efficiently counteract symptoms of old age, and …	[{"db": "pubmed", "id": "34959291"}]	1	32976778	3363631356	1047698583	2021-12-01 09:38:41	51	0
SRR16541559	PRJNA773783	1.975	RNA-Seq	cDNA	Illumina NovaSeq 6000	GSM5651515	Homo sapiens	SRX12744139	GSM5651515: 03-Endothelium; Homo sapiens; RNA-Seq	GSM5651515	TRANSCRIPTOMIC	PAIRED	ILLUMINA	MERLN Institute	SRP342752	GSE186433	GSE186433	MERLN Institute						Vanessa LaPointe	v.lapointe@maastrichtuniversity.nl		GSM5651515	SRS10692074	SAMN22512886	03-Endothelium	Cornea	03	male	75	cornea	Endothelium	missing	missing	Single cell transcriptomics reveal the heterogeneity of the human cornea to identify novel markers of the limbus and stroma		The cornea is the clear window that lets light into the eye. It is composed of five layers: epithelium, Bowman's layer, stroma, Descemet's membrane and endothelium. The maintenance of its structure and transparency are determined by the functions of the different cell types populating each layer. Attempts to regenerate corneal tissue and understand disease conditions requires knowledge of how cel…	[{"db": "pubmed", "id": "34741068"}]	12	6582297	1974689100	747899475	2021-10-25 00:01:07	150	0
SRR16541560	PRJNA773783	1.5	RNA-Seq	cDNA	Illumina NovaSeq 6000	GSM5651515	Homo sapiens	SRX12744139	GSM5651515: 03-Endothelium; Homo sapiens; RNA-Seq	GSM5651515	TRANSCRIPTOMIC	PAIRED	ILLUMINA	MERLN Institute	SRP342752	GSE186433	GSE186433	MERLN Institute						Vanessa LaPointe	v.lapointe@maastrichtuniversity.nl		GSM5651515	SRS10692074	SAMN22512886	03-Endothelium	Cornea	03	male	75	cornea	Endothelium	missing	missing	Single cell transcriptomics reveal the heterogeneity of the human cornea to identify novel markers of the limbus and stroma		The cornea is the clear window that lets light into the eye. It is composed of five layers: epithelium, Bowman's layer, stroma, Descemet's membrane and endothelium. The maintenance of its structure and transparency are determined by the functions of the different cell types populating each layer. Attempts to regenerate corneal tissue and understand disease conditions requires knowledge of how cel…	[{"db": "pubmed", "id": "34741068"}]	12	4998391	1499517300	563472235	2021-10-25 00:01:07	150	0
SRR16541561	PRJNA773783	1.426	RNA-Seq	cDNA	Illumina NovaSeq 6000	GSM5651515	Homo sapiens	SRX12744139	GSM5651515: 03-Endothelium; Homo sapiens; RNA-Seq	GSM5651515	TRANSCRIPTOMIC	PAIRED	ILLUMINA	MERLN Institute	SRP342752	GSE186433	GSE186433	MERLN Institute						Vanessa LaPointe	v.lapointe@maastrichtuniversity.nl		GSM5651515	SRS10692074	SAMN22512886	03-Endothelium	Cornea	03	male	75	cornea	Endothelium	missing	missing	Single cell transcriptomics reveal the heterogeneity of the human cornea to identify novel markers of the limbus and stroma		The cornea is the clear window that lets light into the eye. It is composed of five layers: epithelium, Bowman's layer, stroma, Descemet's membrane and endothelium. The maintenance of its structure and transparency are determined by the functions of the different cell types populating each layer. Attempts to regenerate corneal tissue and understand disease conditions requires knowledge of how cel…	[{"db": "pubmed", "id": "34741068"}]	12	4754887	1426466100	542055965	2021-10-25 00:01:07	150	0
SRR16541562	PRJNA773783	1.488	RNA-Seq	cDNA	Illumina NovaSeq 6000	GSM5651515	Homo sapiens	SRX12744139	GSM5651515: 03-Endothelium; Homo sapiens; RNA-Seq	GSM5651515	TRANSCRIPTOMIC	PAIRED	ILLUMINA	MERLN Institute	SRP342752	GSE186433	GSE186433	MERLN Institute						Vanessa LaPointe	v.lapointe@maastrichtuniversity.nl		GSM5651515	SRS10692074	SAMN22512886	03-Endothelium	Cornea	03	male	75	cornea	Endothelium	missing	missing	Single cell transcriptomics reveal the heterogeneity of the human cornea to identify novel markers of the limbus and stroma		The cornea is the clear window that lets light into the eye. It is composed of five layers: epithelium, Bowman's layer, stroma, Descemet's membrane and endothelium. The maintenance of its structure and transparency are determined by the functions of the different cell types populating each layer. Attempts to regenerate corneal tissue and understand disease conditions requires knowledge of how cel…	[{"db": "pubmed", "id": "34741068"}]	12	4959148	1487744400	560554764	2021-10-25 00:01:07	150	0
SRR16541563	PRJNA773783	1.884	RNA-Seq	cDNA	Illumina NovaSeq 6000	GSM5651515	Homo sapiens	SRX12744139	GSM5651515: 03-Endothelium; Homo sapiens; RNA-Seq	GSM5651515	TRANSCRIPTOMIC	PAIRED	ILLUMINA	MERLN Institute	SRP342752	GSE186433	GSE186433	MERLN Institute						Vanessa LaPointe	v.lapointe@maastrichtuniversity.nl		GSM5651515	SRS10692074	SAMN22512886	03-Endothelium	Cornea	03	male	75	cornea	Endothelium	missing	missing	Single cell transcriptomics reveal the heterogeneity of the human cornea to identify novel markers of the limbus and stroma		The cornea is the clear window that lets light into the eye. It is composed of five layers: epithelium, Bowman's layer, stroma, Descemet's membrane and endothelium. The maintenance of its structure and transparency are determined by the functions of the different cell types populating each layer. Attempts to regenerate corneal tissue and understand disease conditions requires knowledge of how cel…	[{"db": "pubmed", "id": "34741068"}]	12	6279833	1883949900	721466294	2021-10-25 00:01:07	150	0
SRR16541564	PRJNA773783	1.962	RNA-Seq	cDNA	Illumina NovaSeq 6000	GSM5651515	Homo sapiens	SRX12744139	GSM5651515: 03-Endothelium; Homo sapiens; RNA-Seq	GSM5651515	TRANSCRIPTOMIC	PAIRED	ILLUMINA	MERLN Institute	SRP342752	GSE186433	GSE186433	MERLN Institute						Vanessa LaPointe	v.lapointe@maastrichtuniversity.nl		GSM5651515	SRS10692074	SAMN22512886	03-Endothelium	Cornea	03	male	75	cornea	Endothelium	missing	missing	Single cell transcriptomics reveal the heterogeneity of the human cornea to identify novel markers of the limbus and stroma		The cornea is the clear window that lets light into the eye. It is composed of five layers: epithelium, Bowman's layer, stroma, Descemet's membrane and endothelium. The maintenance of its structure and transparency are determined by the functions of the different cell types populating each layer. Attempts to regenerate corneal tissue and understand disease conditions requires knowledge of how cel…	[{"db": "pubmed", "id": "34741068"}]	12	6539609	1961882700	745213510	2021-10-25 00:01:07	150	0
SRR16541565	PRJNA773783	2.319	RNA-Seq	cDNA	Illumina NovaSeq 6000	GSM5651515	Homo sapiens	SRX12744139	GSM5651515: 03-Endothelium; Homo sapiens; RNA-Seq	GSM5651515	TRANSCRIPTOMIC	PAIRED	ILLUMINA	MERLN Institute	SRP342752	GSE186433	GSE186433	MERLN Institute						Vanessa LaPointe	v.lapointe@maastrichtuniversity.nl		GSM5651515	SRS10692074	SAMN22512886	03-Endothelium	Cornea	03	male	75	cornea	Endothelium	missing	missing	Single cell transcriptomics reveal the heterogeneity of the human cornea to identify novel markers of the limbus and stroma		The cornea is the clear window that lets light into the eye. It is composed of five layers: epithelium, Bowman's layer, stroma, Descemet's membrane and endothelium. The maintenance of its structure and transparency are determined by the functions of the different cell types populating each layer. Attempts to regenerate corneal tissue and understand disease conditions requires knowledge of how cel…	[{"db": "pubmed", "id": "34741068"}]	12	7731515	2319454500	879542710	2021-10-25 00:01:07	150	0
SRR16541566	PRJNA773783	2.218	RNA-Seq	cDNA	Illumina NovaSeq 6000	GSM5651515	Homo sapiens	SRX12744139	GSM5651515: 03-Endothelium; Homo sapiens; RNA-Seq	GSM5651515	TRANSCRIPTOMIC	PAIRED	ILLUMINA	MERLN Institute	SRP342752	GSE186433	GSE186433	MERLN Institute						Vanessa LaPointe	v.lapointe@maastrichtuniversity.nl		GSM5651515	SRS10692074	SAMN22512886	03-Endothelium	Cornea	03	male	75	cornea	Endothelium	missing	missing	Single cell transcriptomics reveal the heterogeneity of the human cornea to identify novel markers of the limbus and stroma		The cornea is the clear window that lets light into the eye. It is composed of five layers: epithelium, Bowman's layer, stroma, Descemet's membrane and endothelium. The maintenance of its structure and transparency are determined by the functions of the different cell types populating each layer. Attempts to regenerate corneal tissue and understand disease conditions requires knowledge of how cel…	[{"db": "pubmed", "id": "34741068"}]	12	7394109	2218232700	850499128	2021-10-25 00:01:07	150	0
SRR16541567	PRJNA773783	2.302	RNA-Seq	cDNA	Illumina NovaSeq 6000	GSM5651515	Homo sapiens	SRX12744139	GSM5651515: 03-Endothelium; Homo sapiens; RNA-Seq	GSM5651515	TRANSCRIPTOMIC	PAIRED	ILLUMINA	MERLN Institute	SRP342752	GSE186433	GSE186433	MERLN Institute						Vanessa LaPointe	v.lapointe@maastrichtuniversity.nl		GSM5651515	SRS10692074	SAMN22512886	03-Endothelium	Cornea	03	male	75	cornea	Endothelium	missing	missing	Single cell transcriptomics reveal the heterogeneity of the human cornea to identify novel markers of the limbus and stroma		The cornea is the clear window that lets light into the eye. It is composed of five layers: epithelium, Bowman's layer, stroma, Descemet's membrane and endothelium. The maintenance of its structure and transparency are determined by the functions of the different cell types populating each layer. Attempts to regenerate corneal tissue and understand disease conditions requires knowledge of how cel…	[{"db": "pubmed", "id": "34741068"}]	12	7672179	2301653700	875353842	2021-10-25 00:01:07	150	0
SRR16541568	PRJNA773783	1.054	RNA-Seq	cDNA	Illumina NovaSeq 6000	GSM5651514	Homo sapiens	SRX12744138	GSM5651514: 03-Stroma; Homo sapiens; RNA-Seq	GSM5651514	TRANSCRIPTOMIC	PAIRED	ILLUMINA	MERLN Institute	SRP342752	GSE186433	GSE186433	MERLN Institute						Vanessa LaPointe	v.lapointe@maastrichtuniversity.nl		GSM5651514	SRS10692073	SAMN22512887	03-Stroma	Cornea	03	male	75	cornea	Stroma	missing	missing	Single cell transcriptomics reveal the heterogeneity of the human cornea to identify novel markers of the limbus and stroma		The cornea is the clear window that lets light into the eye. It is composed of five layers: epithelium, Bowman's layer, stroma, Descemet's membrane and endothelium. The maintenance of its structure and transparency are determined by the functions of the different cell types populating each layer. Attempts to regenerate corneal tissue and understand disease conditions requires knowledge of how cel…	[{"db": "pubmed", "id": "34741068"}]	12	3513228	1053968400	400682208	2021-10-25 00:01:07	150	0
SRR16541569	PRJNA773783	1.095	RNA-Seq	cDNA	Illumina NovaSeq 6000	GSM5651514	Homo sapiens	SRX12744138	GSM5651514: 03-Stroma; Homo sapiens; RNA-Seq	GSM5651514	TRANSCRIPTOMIC	PAIRED	ILLUMINA	MERLN Institute	SRP342752	GSE186433	GSE186433	MERLN Institute						Vanessa LaPointe	v.lapointe@maastrichtuniversity.nl		GSM5651514	SRS10692073	SAMN22512887	03-Stroma	Cornea	03	male	75	cornea	Stroma	missing	missing	Single cell transcriptomics reveal the heterogeneity of the human cornea to identify novel markers of the limbus and stroma		The cornea is the clear window that lets light into the eye. It is composed of five layers: epithelium, Bowman's layer, stroma, Descemet's membrane and endothelium. The maintenance of its structure and transparency are determined by the functions of the different cell types populating each layer. Attempts to regenerate corneal tissue and understand disease conditions requires knowledge of how cel…	[{"db": "pubmed", "id": "34741068"}]	12	3651419	1095425700	414891520	2021-10-25 00:01:07	150	0
SRR16541570	PRJNA773783	1.05	RNA-Seq	cDNA	Illumina NovaSeq 6000	GSM5651514	Homo sapiens	SRX12744138	GSM5651514: 03-Stroma; Homo sapiens; RNA-Seq	GSM5651514	TRANSCRIPTOMIC	PAIRED	ILLUMINA	MERLN Institute	SRP342752	GSE186433	GSE186433	MERLN Institute						Vanessa LaPointe	v.lapointe@maastrichtuniversity.nl		GSM5651514	SRS10692073	SAMN22512887	03-Stroma	Cornea	03	male	75	cornea	Stroma	missing	missing	Single cell transcriptomics reveal the heterogeneity of the human cornea to identify novel markers of the limbus and stroma		The cornea is the clear window that lets light into the eye. It is composed of five layers: epithelium, Bowman's layer, stroma, Descemet's membrane and endothelium. The maintenance of its structure and transparency are determined by the functions of the different cell types populating each layer. Attempts to regenerate corneal tissue and understand disease conditions requires knowledge of how cel…	[{"db": "pubmed", "id": "34741068"}]	12	3499051	1049715300	401932871	2021-10-25 00:01:07	150	0
SRR16541571	PRJNA773783	1.087	RNA-Seq	cDNA	Illumina NovaSeq 6000	GSM5651514	Homo sapiens	SRX12744138	GSM5651514: 03-Stroma; Homo sapiens; RNA-Seq	GSM5651514	TRANSCRIPTOMIC	PAIRED	ILLUMINA	MERLN Institute	SRP342752	GSE186433	GSE186433	MERLN Institute						Vanessa LaPointe	v.lapointe@maastrichtuniversity.nl		GSM5651514	SRS10692073	SAMN22512887	03-Stroma	Cornea	03	male	75	cornea	Stroma	missing	missing	Single cell transcriptomics reveal the heterogeneity of the human cornea to identify novel markers of the limbus and stroma		The cornea is the clear window that lets light into the eye. It is composed of five layers: epithelium, Bowman's layer, stroma, Descemet's membrane and endothelium. The maintenance of its structure and transparency are determined by the functions of the different cell types populating each layer. Attempts to regenerate corneal tissue and understand disease conditions requires knowledge of how cel…	[{"db": "pubmed", "id": "34741068"}]	12	3623587	1087076100	412683523	2021-10-25 00:01:07	150	0
SRR16541572	PRJNA773783	1.02	RNA-Seq	cDNA	Illumina NovaSeq 6000	GSM5651514	Homo sapiens	SRX12744138	GSM5651514: 03-Stroma; Homo sapiens; RNA-Seq	GSM5651514	TRANSCRIPTOMIC	PAIRED	ILLUMINA	MERLN Institute	SRP342752	GSE186433	GSE186433	MERLN Institute						Vanessa LaPointe	v.lapointe@maastrichtuniversity.nl		GSM5651514	SRS10692073	SAMN22512887	03-Stroma	Cornea	03	male	75	cornea	Stroma	missing	missing	Single cell transcriptomics reveal the heterogeneity of the human cornea to identify novel markers of the limbus and stroma		The cornea is the clear window that lets light into the eye. It is composed of five layers: epithelium, Bowman's layer, stroma, Descemet's membrane and endothelium. The maintenance of its structure and transparency are determined by the functions of the different cell types populating each layer. Attempts to regenerate corneal tissue and understand disease conditions requires knowledge of how cel…	[{"db": "pubmed", "id": "34741068"}]	12	3398365	1019509500	391831282	2021-10-25 00:01:07	150	0
SRR16541573	PRJNA773783	1.05	RNA-Seq	cDNA	Illumina NovaSeq 6000	GSM5651514	Homo sapiens	SRX12744138	GSM5651514: 03-Stroma; Homo sapiens; RNA-Seq	GSM5651514	TRANSCRIPTOMIC	PAIRED	ILLUMINA	MERLN Institute	SRP342752	GSE186433	GSE186433	MERLN Institute						Vanessa LaPointe	v.lapointe@maastrichtuniversity.nl		GSM5651514	SRS10692073	SAMN22512887	03-Stroma	Cornea	03	male	75	cornea	Stroma	missing	missing	Single cell transcriptomics reveal the heterogeneity of the human cornea to identify novel markers of the limbus and stroma		The cornea is the clear window that lets light into the eye. It is composed of five layers: epithelium, Bowman's layer, stroma, Descemet's membrane and endothelium. The maintenance of its structure and transparency are determined by the functions of the different cell types populating each layer. Attempts to regenerate corneal tissue and understand disease conditions requires knowledge of how cel…	[{"db": "pubmed", "id": "34741068"}]	12	3498616	1049584800	400137259	2021-10-25 00:01:07	150	0
SRR16541574	PRJNA773783	1.03	RNA-Seq	cDNA	Illumina NovaSeq 6000	GSM5651514	Homo sapiens	SRX12744138	GSM5651514: 03-Stroma; Homo sapiens; RNA-Seq	GSM5651514	TRANSCRIPTOMIC	PAIRED	ILLUMINA	MERLN Institute	SRP342752	GSE186433	GSE186433	MERLN Institute						Vanessa LaPointe	v.lapointe@maastrichtuniversity.nl		GSM5651514	SRS10692073	SAMN22512887	03-Stroma	Cornea	03	male	75	cornea	Stroma	missing	missing	Single cell transcriptomics reveal the heterogeneity of the human cornea to identify novel markers of the limbus and stroma		The cornea is the clear window that lets light into the eye. It is composed of five layers: epithelium, Bowman's layer, stroma, Descemet's membrane and endothelium. The maintenance of its structure and transparency are determined by the functions of the different cell types populating each layer. Attempts to regenerate corneal tissue and understand disease conditions requires knowledge of how cel…	[{"db": "pubmed", "id": "34741068"}]	12	3432151	1029645300	390938846	2021-10-25 00:01:07	150	0
SRR16541575	PRJNA773783	0.993	RNA-Seq	cDNA	Illumina NovaSeq 6000	GSM5651514	Homo sapiens	SRX12744138	GSM5651514: 03-Stroma; Homo sapiens; RNA-Seq	GSM5651514	TRANSCRIPTOMIC	PAIRED	ILLUMINA	MERLN Institute	SRP342752	GSE186433	GSE186433	MERLN Institute						Vanessa LaPointe	v.lapointe@maastrichtuniversity.nl		GSM5651514	SRS10692073	SAMN22512887	03-Stroma	Cornea	03	male	75	cornea	Stroma	missing	missing	Single cell transcriptomics reveal the heterogeneity of the human cornea to identify novel markers of the limbus and stroma		The cornea is the clear window that lets light into the eye. It is composed of five layers: epithelium, Bowman's layer, stroma, Descemet's membrane and endothelium. The maintenance of its structure and transparency are determined by the functions of the different cell types populating each layer. Attempts to regenerate corneal tissue and understand disease conditions requires knowledge of how cel…	[{"db": "pubmed", "id": "34741068"}]	12	3311376	993412800	381359138	2021-10-25 00:01:07	150	0
SRR16541576	PRJNA773783	1.025	RNA-Seq	cDNA	Illumina NovaSeq 6000	GSM5651514	Homo sapiens	SRX12744138	GSM5651514: 03-Stroma; Homo sapiens; RNA-Seq	GSM5651514	TRANSCRIPTOMIC	PAIRED	ILLUMINA	MERLN Institute	SRP342752	GSE186433	GSE186433	MERLN Institute						Vanessa LaPointe	v.lapointe@maastrichtuniversity.nl		GSM5651514	SRS10692073	SAMN22512887	03-Stroma	Cornea	03	male	75	cornea	Stroma	missing	missing	Single cell transcriptomics reveal the heterogeneity of the human cornea to identify novel markers of the limbus and stroma		The cornea is the clear window that lets light into the eye. It is composed of five layers: epithelium, Bowman's layer, stroma, Descemet's membrane and endothelium. The maintenance of its structure and transparency are determined by the functions of the different cell types populating each layer. Attempts to regenerate corneal tissue and understand disease conditions requires knowledge of how cel…	[{"db": "pubmed", "id": "34741068"}]	12	3418266	1025479800	390361162	2021-10-25 00:01:07	150	0
SRR16541577	PRJNA773783	1.13	RNA-Seq	cDNA	Illumina NovaSeq 6000	GSM5651514	Homo sapiens	SRX12744138	GSM5651514: 03-Stroma; Homo sapiens; RNA-Seq	GSM5651514	TRANSCRIPTOMIC	PAIRED	ILLUMINA	MERLN Institute	SRP342752	GSE186433	GSE186433	MERLN Institute						Vanessa LaPointe	v.lapointe@maastrichtuniversity.nl		GSM5651514	SRS10692073	SAMN22512887	03-Stroma	Cornea	03	male	75	cornea	Stroma	missing	missing	Single cell transcriptomics reveal the heterogeneity of the human cornea to identify novel markers of the limbus and stroma		The cornea is the clear window that lets light into the eye. It is composed of five layers: epithelium, Bowman's layer, stroma, Descemet's membrane and endothelium. The maintenance of its structure and transparency are determined by the functions of the different cell types populating each layer. Attempts to regenerate corneal tissue and understand disease conditions requires knowledge of how cel…	[{"db": "pubmed", "id": "34741068"}]	12	3768020	1130406000	425150143	2021-10-25 00:01:07	150	0
SRR16541578	PRJNA773783	1.075	RNA-Seq	cDNA	Illumina NovaSeq 6000	GSM5651514	Homo sapiens	SRX12744138	GSM5651514: 03-Stroma; Homo sapiens; RNA-Seq	GSM5651514	TRANSCRIPTOMIC	PAIRED	ILLUMINA	MERLN Institute	SRP342752	GSE186433	GSE186433	MERLN Institute						Vanessa LaPointe	v.lapointe@maastrichtuniversity.nl		GSM5651514	SRS10692073	SAMN22512887	03-Stroma	Cornea	03	male	75	cornea	Stroma	missing	missing	Single cell transcriptomics reveal the heterogeneity of the human cornea to identify novel markers of the limbus and stroma		The cornea is the clear window that lets light into the eye. It is composed of five layers: epithelium, Bowman's layer, stroma, Descemet's membrane and endothelium. The maintenance of its structure and transparency are determined by the functions of the different cell types populating each layer. Attempts to regenerate corneal tissue and understand disease conditions requires knowledge of how cel…	[{"db": "pubmed", "id": "34741068"}]	12	3584667	1075400100	408595385	2021-10-25 00:01:07	150	0
SRR16541579	PRJNA773783	1.124	RNA-Seq	cDNA	Illumina NovaSeq 6000	GSM5651514	Homo sapiens	SRX12744138	GSM5651514: 03-Stroma; Homo sapiens; RNA-Seq	GSM5651514	TRANSCRIPTOMIC	PAIRED	ILLUMINA	MERLN Institute	SRP342752	GSE186433	GSE186433	MERLN Institute						Vanessa LaPointe	v.lapointe@maastrichtuniversity.nl		GSM5651514	SRS10692073	SAMN22512887	03-Stroma	Cornea	03	male	75	cornea	Stroma	missing	missing	Single cell transcriptomics reveal the heterogeneity of the human cornea to identify novel markers of the limbus and stroma		The cornea is the clear window that lets light into the eye. It is composed of five layers: epithelium, Bowman's layer, stroma, Descemet's membrane and endothelium. The maintenance of its structure and transparency are determined by the functions of the different cell types populating each layer. Attempts to regenerate corneal tissue and understand disease conditions requires knowledge of how cel…	[{"db": "pubmed", "id": "34741068"}]	12	3746145	1123843500	423595643	2021-10-25 00:01:07	150	0
SRR16541580	PRJNA773783	1.547	RNA-Seq	cDNA	Illumina NovaSeq 6000	GSM5651513	Homo sapiens	SRX12744137	GSM5651513: 02-Endothelium; Homo sapiens; RNA-Seq	GSM5651513	TRANSCRIPTOMIC	PAIRED	ILLUMINA	MERLN Institute	SRP342752	GSE186433	GSE186433	MERLN Institute						Vanessa LaPointe	v.lapointe@maastrichtuniversity.nl		GSM5651513	SRS10692072	SAMN22512888	02-Endothelium	Cornea	02	male	22	cornea	Endothelium	missing	missing	Single cell transcriptomics reveal the heterogeneity of the human cornea to identify novel markers of the limbus and stroma		The cornea is the clear window that lets light into the eye. It is composed of five layers: epithelium, Bowman's layer, stroma, Descemet's membrane and endothelium. The maintenance of its structure and transparency are determined by the functions of the different cell types populating each layer. Attempts to regenerate corneal tissue and understand disease conditions requires knowledge of how cel…	[{"db": "pubmed", "id": "34741068"}]	12	5155194	1546558200	593363736	2021-10-25 00:01:07	150	0
SRR16541581	PRJNA773783	2.18	RNA-Seq	cDNA	Illumina NovaSeq 6000	GSM5651513	Homo sapiens	SRX12744137	GSM5651513: 02-Endothelium; Homo sapiens; RNA-Seq	GSM5651513	TRANSCRIPTOMIC	PAIRED	ILLUMINA	MERLN Institute	SRP342752	GSE186433	GSE186433	MERLN Institute						Vanessa LaPointe	v.lapointe@maastrichtuniversity.nl		GSM5651513	SRS10692072	SAMN22512888	02-Endothelium	Cornea	02	male	22	cornea	Endothelium	missing	missing	Single cell transcriptomics reveal the heterogeneity of the human cornea to identify novel markers of the limbus and stroma		The cornea is the clear window that lets light into the eye. It is composed of five layers: epithelium, Bowman's layer, stroma, Descemet's membrane and endothelium. The maintenance of its structure and transparency are determined by the functions of the different cell types populating each layer. Attempts to regenerate corneal tissue and understand disease conditions requires knowledge of how cel…	[{"db": "pubmed", "id": "34741068"}]	12	7266199	2179859700	821135728	2021-10-25 00:01:07	150	0
SRR16541582	PRJNA773783	2.089	RNA-Seq	cDNA	Illumina NovaSeq 6000	GSM5651513	Homo sapiens	SRX12744137	GSM5651513: 02-Endothelium; Homo sapiens; RNA-Seq	GSM5651513	TRANSCRIPTOMIC	PAIRED	ILLUMINA	MERLN Institute	SRP342752	GSE186433	GSE186433	MERLN Institute						Vanessa LaPointe	v.lapointe@maastrichtuniversity.nl		GSM5651513	SRS10692072	SAMN22512888	02-Endothelium	Cornea	02	male	22	cornea	Endothelium	missing	missing	Single cell transcriptomics reveal the heterogeneity of the human cornea to identify novel markers of the limbus and stroma		The cornea is the clear window that lets light into the eye. It is composed of five layers: epithelium, Bowman's layer, stroma, Descemet's membrane and endothelium. The maintenance of its structure and transparency are determined by the functions of the different cell types populating each layer. Attempts to regenerate corneal tissue and understand disease conditions requires knowledge of how cel…	[{"db": "pubmed", "id": "34741068"}]	12	6964823	2089446900	795814197	2021-10-25 00:01:07	150	0
SRR16541583	PRJNA773783	2.163	RNA-Seq	cDNA	Illumina NovaSeq 6000	GSM5651513	Homo sapiens	SRX12744137	GSM5651513: 02-Endothelium; Homo sapiens; RNA-Seq	GSM5651513	TRANSCRIPTOMIC	PAIRED	ILLUMINA	MERLN Institute	SRP342752	GSE186433	GSE186433	MERLN Institute						Vanessa LaPointe	v.lapointe@maastrichtuniversity.nl		GSM5651513	SRS10692072	SAMN22512888	02-Endothelium	Cornea	02	male	22	cornea	Endothelium	missing	missing	Single cell transcriptomics reveal the heterogeneity of the human cornea to identify novel markers of the limbus and stroma		The cornea is the clear window that lets light into the eye. It is composed of five layers: epithelium, Bowman's layer, stroma, Descemet's membrane and endothelium. The maintenance of its structure and transparency are determined by the functions of the different cell types populating each layer. Attempts to regenerate corneal tissue and understand disease conditions requires knowledge of how cel…	[{"db": "pubmed", "id": "34741068"}]	12	7210864	2163259200	816762458	2021-10-25 00:01:07	150	0
SRR16541584	PRJNA773783	1.476	RNA-Seq	cDNA	Illumina NovaSeq 6000	GSM5651513	Homo sapiens	SRX12744137	GSM5651513: 02-Endothelium; Homo sapiens; RNA-Seq	GSM5651513	TRANSCRIPTOMIC	PAIRED	ILLUMINA	MERLN Institute	SRP342752	GSE186433	GSE186433	MERLN Institute						Vanessa LaPointe	v.lapointe@maastrichtuniversity.nl		GSM5651513	SRS10692072	SAMN22512888	02-Endothelium	Cornea	02	male	22	cornea	Endothelium	missing	missing	Single cell transcriptomics reveal the heterogeneity of the human cornea to identify novel markers of the limbus and stroma		The cornea is the clear window that lets light into the eye. It is composed of five layers: epithelium, Bowman's layer, stroma, Descemet's membrane and endothelium. The maintenance of its structure and transparency are determined by the functions of the different cell types populating each layer. Attempts to regenerate corneal tissue and understand disease conditions requires knowledge of how cel…	[{"db": "pubmed", "id": "34741068"}]	12	4921088	1476326400	573265716	2021-10-25 00:01:07	150	0
SRR16541585	PRJNA773783	1.536	RNA-Seq	cDNA	Illumina NovaSeq 6000	GSM5651513	Homo sapiens	SRX12744137	GSM5651513: 02-Endothelium; Homo sapiens; RNA-Seq	GSM5651513	TRANSCRIPTOMIC	PAIRED	ILLUMINA	MERLN Institute	SRP342752	GSE186433	GSE186433	MERLN Institute						Vanessa LaPointe	v.lapointe@maastrichtuniversity.nl		GSM5651513	SRS10692072	SAMN22512888	02-Endothelium	Cornea	02	male	22	cornea	Endothelium	missing	missing	Single cell transcriptomics reveal the heterogeneity of the human cornea to identify novel markers of the limbus and stroma		The cornea is the clear window that lets light into the eye. It is composed of five layers: epithelium, Bowman's layer, stroma, Descemet's membrane and endothelium. The maintenance of its structure and transparency are determined by the functions of the different cell types populating each layer. Attempts to regenerate corneal tissue and understand disease conditions requires knowledge of how cel…	[{"db": "pubmed", "id": "34741068"}]	12	5118514	1535554200	590959161	2021-10-25 00:01:07	150	0
SRR16541586	PRJNA773783	0.182	RNA-Seq	cDNA	Illumina NovaSeq 6000	GSM5651513	Homo sapiens	SRX12744137	GSM5651513: 02-Endothelium; Homo sapiens; RNA-Seq	GSM5651513	TRANSCRIPTOMIC	PAIRED	ILLUMINA	MERLN Institute	SRP342752	GSE186433	GSE186433	MERLN Institute						Vanessa LaPointe	v.lapointe@maastrichtuniversity.nl		GSM5651513	SRS10692072	SAMN22512888	02-Endothelium	Cornea	02	male	22	cornea	Endothelium	missing	missing	Single cell transcriptomics reveal the heterogeneity of the human cornea to identify novel markers of the limbus and stroma		The cornea is the clear window that lets light into the eye. It is composed of five layers: epithelium, Bowman's layer, stroma, Descemet's membrane and endothelium. The maintenance of its structure and transparency are determined by the functions of the different cell types populating each layer. Attempts to regenerate corneal tissue and understand disease conditions requires knowledge of how cel…	[{"db": "pubmed", "id": "34741068"}]	12	607136	182140800	68937653	2021-10-25 00:01:07	150	0
SRR16541587	PRJNA773783	0.177	RNA-Seq	cDNA	Illumina NovaSeq 6000	GSM5651513	Homo sapiens	SRX12744137	GSM5651513: 02-Endothelium; Homo sapiens; RNA-Seq	GSM5651513	TRANSCRIPTOMIC	PAIRED	ILLUMINA	MERLN Institute	SRP342752	GSE186433	GSE186433	MERLN Institute						Vanessa LaPointe	v.lapointe@maastrichtuniversity.nl		GSM5651513	SRS10692072	SAMN22512888	02-Endothelium	Cornea	02	male	22	cornea	Endothelium	missing	missing	Single cell transcriptomics reveal the heterogeneity of the human cornea to identify novel markers of the limbus and stroma		The cornea is the clear window that lets light into the eye. It is composed of five layers: epithelium, Bowman's layer, stroma, Descemet's membrane and endothelium. The maintenance of its structure and transparency are determined by the functions of the different cell types populating each layer. Attempts to regenerate corneal tissue and understand disease conditions requires knowledge of how cel…	[{"db": "pubmed", "id": "34741068"}]	12	590593	177177900	67735100	2021-10-25 00:01:07	150	0
SRR16541588	PRJNA773783	0.181	RNA-Seq	cDNA	Illumina NovaSeq 6000	GSM5651513	Homo sapiens	SRX12744137	GSM5651513: 02-Endothelium; Homo sapiens; RNA-Seq	GSM5651513	TRANSCRIPTOMIC	PAIRED	ILLUMINA	MERLN Institute	SRP342752	GSE186433	GSE186433	MERLN Institute						Vanessa LaPointe	v.lapointe@maastrichtuniversity.nl		GSM5651513	SRS10692072	SAMN22512888	02-Endothelium	Cornea	02	male	22	cornea	Endothelium	missing	missing	Single cell transcriptomics reveal the heterogeneity of the human cornea to identify novel markers of the limbus and stroma		The cornea is the clear window that lets light into the eye. It is composed of five layers: epithelium, Bowman's layer, stroma, Descemet's membrane and endothelium. The maintenance of its structure and transparency are determined by the functions of the different cell types populating each layer. Attempts to regenerate corneal tissue and understand disease conditions requires knowledge of how cel…	[{"db": "pubmed", "id": "34741068"}]	12	603909	181172700	68676117	2021-10-25 00:01:07	150	0
SRR16541589	PRJNA773783	1.971	RNA-Seq	cDNA	Illumina NovaSeq 6000	GSM5651513	Homo sapiens	SRX12744137	GSM5651513: 02-Endothelium; Homo sapiens; RNA-Seq	GSM5651513	TRANSCRIPTOMIC	PAIRED	ILLUMINA	MERLN Institute	SRP342752	GSE186433	GSE186433	MERLN Institute						Vanessa LaPointe	v.lapointe@maastrichtuniversity.nl		GSM5651513	SRS10692072	SAMN22512888	02-Endothelium	Cornea	02	male	22	cornea	Endothelium	missing	missing	Single cell transcriptomics reveal the heterogeneity of the human cornea to identify novel markers of the limbus and stroma		The cornea is the clear window that lets light into the eye. It is composed of five layers: epithelium, Bowman's layer, stroma, Descemet's membrane and endothelium. The maintenance of its structure and transparency are determined by the functions of the different cell types populating each layer. Attempts to regenerate corneal tissue and understand disease conditions requires knowledge of how cel…	[{"db": "pubmed", "id": "34741068"}]	12	6570146	1971043800	744052826	2021-10-25 00:01:07	150	0
SRR16541590	PRJNA773783	1.929	RNA-Seq	cDNA	Illumina NovaSeq 6000	GSM5651513	Homo sapiens	SRX12744137	GSM5651513: 02-Endothelium; Homo sapiens; RNA-Seq	GSM5651513	TRANSCRIPTOMIC	PAIRED	ILLUMINA	MERLN Institute	SRP342752	GSE186433	GSE186433	MERLN Institute						Vanessa LaPointe	v.lapointe@maastrichtuniversity.nl		GSM5651513	SRS10692072	SAMN22512888	02-Endothelium	Cornea	02	male	22	cornea	Endothelium	missing	missing	Single cell transcriptomics reveal the heterogeneity of the human cornea to identify novel markers of the limbus and stroma		The cornea is the clear window that lets light into the eye. It is composed of five layers: epithelium, Bowman's layer, stroma, Descemet's membrane and endothelium. The maintenance of its structure and transparency are determined by the functions of the different cell types populating each layer. Attempts to regenerate corneal tissue and understand disease conditions requires knowledge of how cel…	[{"db": "pubmed", "id": "34741068"}]	12	6429473	1928841900	736195492	2021-10-25 00:01:07	150	0
SRR16541591	PRJNA773783	1.975	RNA-Seq	cDNA	Illumina NovaSeq 6000	GSM5651513	Homo sapiens	SRX12744137	GSM5651513: 02-Endothelium; Homo sapiens; RNA-Seq	GSM5651513	TRANSCRIPTOMIC	PAIRED	ILLUMINA	MERLN Institute	SRP342752	GSE186433	GSE186433	MERLN Institute						Vanessa LaPointe	v.lapointe@maastrichtuniversity.nl		GSM5651513	SRS10692072	SAMN22512888	02-Endothelium	Cornea	02	male	22	cornea	Endothelium	missing	missing	Single cell transcriptomics reveal the heterogeneity of the human cornea to identify novel markers of the limbus and stroma		The cornea is the clear window that lets light into the eye. It is composed of five layers: epithelium, Bowman's layer, stroma, Descemet's membrane and endothelium. The maintenance of its structure and transparency are determined by the functions of the different cell types populating each layer. Attempts to regenerate corneal tissue and understand disease conditions requires knowledge of how cel…	[{"db": "pubmed", "id": "34741068"}]	12	6582783	1974834900	747442799	2021-10-25 00:01:07	150	0
SRR16541592	PRJNA773783	0.827	RNA-Seq	cDNA	Illumina NovaSeq 6000	GSM5651512	Homo sapiens	SRX12744136	GSM5651512: 02-Stroma; Homo sapiens; RNA-Seq	GSM5651512	TRANSCRIPTOMIC	PAIRED	ILLUMINA	MERLN Institute	SRP342752	GSE186433	GSE186433	MERLN Institute						Vanessa LaPointe	v.lapointe@maastrichtuniversity.nl		GSM5651512	SRS10692071	SAMN22512889	02-Stroma	Cornea	02	male	22	cornea	Stroma	missing	missing	Single cell transcriptomics reveal the heterogeneity of the human cornea to identify novel markers of the limbus and stroma		The cornea is the clear window that lets light into the eye. It is composed of five layers: epithelium, Bowman's layer, stroma, Descemet's membrane and endothelium. The maintenance of its structure and transparency are determined by the functions of the different cell types populating each layer. Attempts to regenerate corneal tissue and understand disease conditions requires knowledge of how cel…	[{"db": "pubmed", "id": "34741068"}]	12	2756556	826966800	310957930	2021-10-25 00:01:06	150	0
SRR16541593	PRJNA773783	1.058	RNA-Seq	cDNA	Illumina NovaSeq 6000	GSM5651512	Homo sapiens	SRX12744136	GSM5651512: 02-Stroma; Homo sapiens; RNA-Seq	GSM5651512	TRANSCRIPTOMIC	PAIRED	ILLUMINA	MERLN Institute	SRP342752	GSE186433	GSE186433	MERLN Institute						Vanessa LaPointe	v.lapointe@maastrichtuniversity.nl		GSM5651512	SRS10692071	SAMN22512889	02-Stroma	Cornea	02	male	22	cornea	Stroma	missing	missing	Single cell transcriptomics reveal the heterogeneity of the human cornea to identify novel markers of the limbus and stroma		The cornea is the clear window that lets light into the eye. It is composed of five layers: epithelium, Bowman's layer, stroma, Descemet's membrane and endothelium. The maintenance of its structure and transparency are determined by the functions of the different cell types populating each layer. Attempts to regenerate corneal tissue and understand disease conditions requires knowledge of how cel…	[{"db": "pubmed", "id": "34741068"}]	12	3527612	1058283600	401564604	2021-10-25 00:01:06	150	0
SRR16541594	PRJNA773783	1.014	RNA-Seq	cDNA	Illumina NovaSeq 6000	GSM5651512	Homo sapiens	SRX12744136	GSM5651512: 02-Stroma; Homo sapiens; RNA-Seq	GSM5651512	TRANSCRIPTOMIC	PAIRED	ILLUMINA	MERLN Institute	SRP342752	GSE186433	GSE186433	MERLN Institute						Vanessa LaPointe	v.lapointe@maastrichtuniversity.nl		GSM5651512	SRS10692071	SAMN22512889	02-Stroma	Cornea	02	male	22	cornea	Stroma	missing	missing	Single cell transcriptomics reveal the heterogeneity of the human cornea to identify novel markers of the limbus and stroma		The cornea is the clear window that lets light into the eye. It is composed of five layers: epithelium, Bowman's layer, stroma, Descemet's membrane and endothelium. The maintenance of its structure and transparency are determined by the functions of the different cell types populating each layer. Attempts to regenerate corneal tissue and understand disease conditions requires knowledge of how cel…	[{"db": "pubmed", "id": "34741068"}]	12	3380361	1014108300	389029350	2021-10-25 00:01:06	150	0
SRR16541595	PRJNA773783	1.051	RNA-Seq	cDNA	Illumina NovaSeq 6000	GSM5651512	Homo sapiens	SRX12744136	GSM5651512: 02-Stroma; Homo sapiens; RNA-Seq	GSM5651512	TRANSCRIPTOMIC	PAIRED	ILLUMINA	MERLN Institute	SRP342752	GSE186433	GSE186433	MERLN Institute						Vanessa LaPointe	v.lapointe@maastrichtuniversity.nl		GSM5651512	SRS10692071	SAMN22512889	02-Stroma	Cornea	02	male	22	cornea	Stroma	missing	missing	Single cell transcriptomics reveal the heterogeneity of the human cornea to identify novel markers of the limbus and stroma		The cornea is the clear window that lets light into the eye. It is composed of five layers: epithelium, Bowman's layer, stroma, Descemet's membrane and endothelium. The maintenance of its structure and transparency are determined by the functions of the different cell types populating each layer. Attempts to regenerate corneal tissue and understand disease conditions requires knowledge of how cel…	[{"db": "pubmed", "id": "34741068"}]	12	3501675	1050502500	399596379	2021-10-25 00:01:06	150	0
SRR16541596	PRJNA773783	0.796	RNA-Seq	cDNA	Illumina NovaSeq 6000	GSM5651512	Homo sapiens	SRX12744136	GSM5651512: 02-Stroma; Homo sapiens; RNA-Seq	GSM5651512	TRANSCRIPTOMIC	PAIRED	ILLUMINA	MERLN Institute	SRP342752	GSE186433	GSE186433	MERLN Institute						Vanessa LaPointe	v.lapointe@maastrichtuniversity.nl		GSM5651512	SRS10692071	SAMN22512889	02-Stroma	Cornea	02	male	22	cornea	Stroma	missing	missing	Single cell transcriptomics reveal the heterogeneity of the human cornea to identify novel markers of the limbus and stroma		The cornea is the clear window that lets light into the eye. It is composed of five layers: epithelium, Bowman's layer, stroma, Descemet's membrane and endothelium. The maintenance of its structure and transparency are determined by the functions of the different cell types populating each layer. Attempts to regenerate corneal tissue and understand disease conditions requires knowledge of how cel…	[{"db": "pubmed", "id": "34741068"}]	12	2653820	796146000	302609175	2021-10-25 00:01:06	150	0
SRR16541597	PRJNA773783	0.823	RNA-Seq	cDNA	Illumina NovaSeq 6000	GSM5651512	Homo sapiens	SRX12744136	GSM5651512: 02-Stroma; Homo sapiens; RNA-Seq	GSM5651512	TRANSCRIPTOMIC	PAIRED	ILLUMINA	MERLN Institute	SRP342752	GSE186433	GSE186433	MERLN Institute						Vanessa LaPointe	v.lapointe@maastrichtuniversity.nl		GSM5651512	SRS10692071	SAMN22512889	02-Stroma	Cornea	02	male	22	cornea	Stroma	missing	missing	Single cell transcriptomics reveal the heterogeneity of the human cornea to identify novel markers of the limbus and stroma		The cornea is the clear window that lets light into the eye. It is composed of five layers: epithelium, Bowman's layer, stroma, Descemet's membrane and endothelium. The maintenance of its structure and transparency are determined by the functions of the different cell types populating each layer. Attempts to regenerate corneal tissue and understand disease conditions requires knowledge of how cel…	[{"db": "pubmed", "id": "34741068"}]	12	2743477	823043100	310111475	2021-10-25 00:01:06	150	0
SRR16541598	PRJNA773783	0.84	RNA-Seq	cDNA	Illumina NovaSeq 6000	GSM5651512	Homo sapiens	SRX12744136	GSM5651512: 02-Stroma; Homo sapiens; RNA-Seq	GSM5651512	TRANSCRIPTOMIC	PAIRED	ILLUMINA	MERLN Institute	SRP342752	GSE186433	GSE186433	MERLN Institute						Vanessa LaPointe	v.lapointe@maastrichtuniversity.nl		GSM5651512	SRS10692071	SAMN22512889	02-Stroma	Cornea	02	male	22	cornea	Stroma	missing	missing	Single cell transcriptomics reveal the heterogeneity of the human cornea to identify novel markers of the limbus and stroma		The cornea is the clear window that lets light into the eye. It is composed of five layers: epithelium, Bowman's layer, stroma, Descemet's membrane and endothelium. The maintenance of its structure and transparency are determined by the functions of the different cell types populating each layer. Attempts to regenerate corneal tissue and understand disease conditions requires knowledge of how cel…	[{"db": "pubmed", "id": "34741068"}]	12	2798569	839570700	319582620	2021-10-25 00:01:06	150	0
SRR16541599	PRJNA773783	0.81	RNA-Seq	cDNA	Illumina NovaSeq 6000	GSM5651512	Homo sapiens	SRX12744136	GSM5651512: 02-Stroma; Homo sapiens; RNA-Seq	GSM5651512	TRANSCRIPTOMIC	PAIRED	ILLUMINA	MERLN Institute	SRP342752	GSE186433	GSE186433	MERLN Institute						Vanessa LaPointe	v.lapointe@maastrichtuniversity.nl		GSM5651512	SRS10692071	SAMN22512889	02-Stroma	Cornea	02	male	22	cornea	Stroma	missing	missing	Single cell transcriptomics reveal the heterogeneity of the human cornea to identify novel markers of the limbus and stroma		The cornea is the clear window that lets light into the eye. It is composed of five layers: epithelium, Bowman's layer, stroma, Descemet's membrane and endothelium. The maintenance of its structure and transparency are determined by the functions of the different cell types populating each layer. Attempts to regenerate corneal tissue and understand disease conditions requires knowledge of how cel…	[{"db": "pubmed", "id": "34741068"}]	12	2700933	810279900	311846793	2021-10-25 00:01:06	150	0
SRR16541600	PRJNA773783	0.836	RNA-Seq	cDNA	Illumina NovaSeq 6000	GSM5651512	Homo sapiens	SRX12744136	GSM5651512: 02-Stroma; Homo sapiens; RNA-Seq	GSM5651512	TRANSCRIPTOMIC	PAIRED	ILLUMINA	MERLN Institute	SRP342752	GSE186433	GSE186433	MERLN Institute						Vanessa LaPointe	v.lapointe@maastrichtuniversity.nl		GSM5651512	SRS10692071	SAMN22512889	02-Stroma	Cornea	02	male	22	cornea	Stroma	missing	missing	Single cell transcriptomics reveal the heterogeneity of the human cornea to identify novel markers of the limbus and stroma		The cornea is the clear window that lets light into the eye. It is composed of five layers: epithelium, Bowman's layer, stroma, Descemet's membrane and endothelium. The maintenance of its structure and transparency are determined by the functions of the different cell types populating each layer. Attempts to regenerate corneal tissue and understand disease conditions requires knowledge of how cel…	[{"db": "pubmed", "id": "34741068"}]	12	2786852	836055600	319202404	2021-10-25 00:01:06	150	0
SRR16541601	PRJNA773783	1.02	RNA-Seq	cDNA	Illumina NovaSeq 6000	GSM5651512	Homo sapiens	SRX12744136	GSM5651512: 02-Stroma; Homo sapiens; RNA-Seq	GSM5651512	TRANSCRIPTOMIC	PAIRED	ILLUMINA	MERLN Institute	SRP342752	GSE186433	GSE186433	MERLN Institute						Vanessa LaPointe	v.lapointe@maastrichtuniversity.nl		GSM5651512	SRS10692071	SAMN22512889	02-Stroma	Cornea	02	male	22	cornea	Stroma	missing	missing	Single cell transcriptomics reveal the heterogeneity of the human cornea to identify novel markers of the limbus and stroma		The cornea is the clear window that lets light into the eye. It is composed of five layers: epithelium, Bowman's layer, stroma, Descemet's membrane and endothelium. The maintenance of its structure and transparency are determined by the functions of the different cell types populating each layer. Attempts to regenerate corneal tissue and understand disease conditions requires knowledge of how cel…	[{"db": "pubmed", "id": "34741068"}]	12	3398462	1019538600	390205153	2021-10-25 00:01:06	150	0
SRR16541602	PRJNA773783	0.983	RNA-Seq	cDNA	Illumina NovaSeq 6000	GSM5651512	Homo sapiens	SRX12744136	GSM5651512: 02-Stroma; Homo sapiens; RNA-Seq	GSM5651512	TRANSCRIPTOMIC	PAIRED	ILLUMINA	MERLN Institute	SRP342752	GSE186433	GSE186433	MERLN Institute						Vanessa LaPointe	v.lapointe@maastrichtuniversity.nl		GSM5651512	SRS10692071	SAMN22512889	02-Stroma	Cornea	02	male	22	cornea	Stroma	missing	missing	Single cell transcriptomics reveal the heterogeneity of the human cornea to identify novel markers of the limbus and stroma		The cornea is the clear window that lets light into the eye. It is composed of five layers: epithelium, Bowman's layer, stroma, Descemet's membrane and endothelium. The maintenance of its structure and transparency are determined by the functions of the different cell types populating each layer. Attempts to regenerate corneal tissue and understand disease conditions requires knowledge of how cel…	[{"db": "pubmed", "id": "34741068"}]	12	3277522	983256600	380260726	2021-10-25 00:01:06	150	0
SRR16541603	PRJNA773783	1.018	RNA-Seq	cDNA	Illumina NovaSeq 6000	GSM5651512	Homo sapiens	SRX12744136	GSM5651512: 02-Stroma; Homo sapiens; RNA-Seq	GSM5651512	TRANSCRIPTOMIC	PAIRED	ILLUMINA	MERLN Institute	SRP342752	GSE186433	GSE186433	MERLN Institute						Vanessa LaPointe	v.lapointe@maastrichtuniversity.nl		GSM5651512	SRS10692071	SAMN22512889	02-Stroma	Cornea	02	male	22	cornea	Stroma	missing	missing	Single cell transcriptomics reveal the heterogeneity of the human cornea to identify novel markers of the limbus and stroma		The cornea is the clear window that lets light into the eye. It is composed of five layers: epithelium, Bowman's layer, stroma, Descemet's membrane and endothelium. The maintenance of its structure and transparency are determined by the functions of the different cell types populating each layer. Attempts to regenerate corneal tissue and understand disease conditions requires knowledge of how cel…	[{"db": "pubmed", "id": "34741068"}]	12	3392418	1017725400	390632776	2021-10-25 00:01:07	150	0
SRR16541604	PRJNA773783	1.479	RNA-Seq	cDNA	Illumina NovaSeq 6000	GSM5651511	Homo sapiens	SRX12744135	GSM5651511: 02-Epithelium; Homo sapiens; RNA-Seq	GSM5651511	TRANSCRIPTOMIC	PAIRED	ILLUMINA	MERLN Institute	SRP342752	GSE186433	GSE186433	MERLN Institute						Vanessa LaPointe	v.lapointe@maastrichtuniversity.nl		GSM5651511	SRS10692070	SAMN22512890	02-Epithelium	Cornea	02	male	22	cornea	Epithelium	missing	missing	Single cell transcriptomics reveal the heterogeneity of the human cornea to identify novel markers of the limbus and stroma		The cornea is the clear window that lets light into the eye. It is composed of five layers: epithelium, Bowman's layer, stroma, Descemet's membrane and endothelium. The maintenance of its structure and transparency are determined by the functions of the different cell types populating each layer. Attempts to regenerate corneal tissue and understand disease conditions requires knowledge of how cel…	[{"db": "pubmed", "id": "34741068"}]	12	4930949	1479284700	560680680	2021-10-25 00:01:06	150	0
SRR16541605	PRJNA773783	1.802	RNA-Seq	cDNA	Illumina NovaSeq 6000	GSM5651511	Homo sapiens	SRX12744135	GSM5651511: 02-Epithelium; Homo sapiens; RNA-Seq	GSM5651511	TRANSCRIPTOMIC	PAIRED	ILLUMINA	MERLN Institute	SRP342752	GSE186433	GSE186433	MERLN Institute						Vanessa LaPointe	v.lapointe@maastrichtuniversity.nl		GSM5651511	SRS10692070	SAMN22512890	02-Epithelium	Cornea	02	male	22	cornea	Epithelium	missing	missing	Single cell transcriptomics reveal the heterogeneity of the human cornea to identify novel markers of the limbus and stroma		The cornea is the clear window that lets light into the eye. It is composed of five layers: epithelium, Bowman's layer, stroma, Descemet's membrane and endothelium. The maintenance of its structure and transparency are determined by the functions of the different cell types populating each layer. Attempts to regenerate corneal tissue and understand disease conditions requires knowledge of how cel…	[{"db": "pubmed", "id": "34741068"}]	12	6006820	1802046000	683645287	2021-10-25 00:01:06	150	0
SRR16541606	PRJNA773783	1.727	RNA-Seq	cDNA	Illumina NovaSeq 6000	GSM5651511	Homo sapiens	SRX12744135	GSM5651511: 02-Epithelium; Homo sapiens; RNA-Seq	GSM5651511	TRANSCRIPTOMIC	PAIRED	ILLUMINA	MERLN Institute	SRP342752	GSE186433	GSE186433	MERLN Institute						Vanessa LaPointe	v.lapointe@maastrichtuniversity.nl		GSM5651511	SRS10692070	SAMN22512890	02-Epithelium	Cornea	02	male	22	cornea	Epithelium	missing	missing	Single cell transcriptomics reveal the heterogeneity of the human cornea to identify novel markers of the limbus and stroma		The cornea is the clear window that lets light into the eye. It is composed of five layers: epithelium, Bowman's layer, stroma, Descemet's membrane and endothelium. The maintenance of its structure and transparency are determined by the functions of the different cell types populating each layer. Attempts to regenerate corneal tissue and understand disease conditions requires knowledge of how cel…	[{"db": "pubmed", "id": "34741068"}]	12	5755111	1726533300	662179093	2021-10-25 00:01:06	150	0
SRR16541607	PRJNA773783	1.794	RNA-Seq	cDNA	Illumina NovaSeq 6000	GSM5651511	Homo sapiens	SRX12744135	GSM5651511: 02-Epithelium; Homo sapiens; RNA-Seq	GSM5651511	TRANSCRIPTOMIC	PAIRED	ILLUMINA	MERLN Institute	SRP342752	GSE186433	GSE186433	MERLN Institute						Vanessa LaPointe	v.lapointe@maastrichtuniversity.nl		GSM5651511	SRS10692070	SAMN22512890	02-Epithelium	Cornea	02	male	22	cornea	Epithelium	missing	missing	Single cell transcriptomics reveal the heterogeneity of the human cornea to identify novel markers of the limbus and stroma		The cornea is the clear window that lets light into the eye. It is composed of five layers: epithelium, Bowman's layer, stroma, Descemet's membrane and endothelium. The maintenance of its structure and transparency are determined by the functions of the different cell types populating each layer. Attempts to regenerate corneal tissue and understand disease conditions requires knowledge of how cel…	[{"db": "pubmed", "id": "34741068"}]	12	5980627	1794188100	682419398	2021-10-25 00:01:06	150	0
SRR16541608	PRJNA773783	1.423	RNA-Seq	cDNA	Illumina NovaSeq 6000	GSM5651511	Homo sapiens	SRX12744135	GSM5651511: 02-Epithelium; Homo sapiens; RNA-Seq	GSM5651511	TRANSCRIPTOMIC	PAIRED	ILLUMINA	MERLN Institute	SRP342752	GSE186433	GSE186433	MERLN Institute						Vanessa LaPointe	v.lapointe@maastrichtuniversity.nl		GSM5651511	SRS10692070	SAMN22512890	02-Epithelium	Cornea	02	male	22	cornea	Epithelium	missing	missing	Single cell transcriptomics reveal the heterogeneity of the human cornea to identify novel markers of the limbus and stroma		The cornea is the clear window that lets light into the eye. It is composed of five layers: epithelium, Bowman's layer, stroma, Descemet's membrane and endothelium. The maintenance of its structure and transparency are determined by the functions of the different cell types populating each layer. Attempts to regenerate corneal tissue and understand disease conditions requires knowledge of how cel…	[{"db": "pubmed", "id": "34741068"}]	12	4741776	1422532800	545206950	2021-10-25 00:01:06	150	0
SRR16541609	PRJNA773783	1.471	RNA-Seq	cDNA	Illumina NovaSeq 6000	GSM5651511	Homo sapiens	SRX12744135	GSM5651511: 02-Epithelium; Homo sapiens; RNA-Seq	GSM5651511	TRANSCRIPTOMIC	PAIRED	ILLUMINA	MERLN Institute	SRP342752	GSE186433	GSE186433	MERLN Institute						Vanessa LaPointe	v.lapointe@maastrichtuniversity.nl		GSM5651511	SRS10692070	SAMN22512890	02-Epithelium	Cornea	02	male	22	cornea	Epithelium	missing	missing	Single cell transcriptomics reveal the heterogeneity of the human cornea to identify novel markers of the limbus and stroma		The cornea is the clear window that lets light into the eye. It is composed of five layers: epithelium, Bowman's layer, stroma, Descemet's membrane and endothelium. The maintenance of its structure and transparency are determined by the functions of the different cell types populating each layer. Attempts to regenerate corneal tissue and understand disease conditions requires knowledge of how cel…	[{"db": "pubmed", "id": "34741068"}]	12	4902377	1470713100	558894597	2021-10-25 00:01:06	150	0
SRR16541610	PRJNA773783	1.284	RNA-Seq	cDNA	Illumina NovaSeq 6000	GSM5651511	Homo sapiens	SRX12744135	GSM5651511: 02-Epithelium; Homo sapiens; RNA-Seq	GSM5651511	TRANSCRIPTOMIC	PAIRED	ILLUMINA	MERLN Institute	SRP342752	GSE186433	GSE186433	MERLN Institute						Vanessa LaPointe	v.lapointe@maastrichtuniversity.nl		GSM5651511	SRS10692070	SAMN22512890	02-Epithelium	Cornea	02	male	22	cornea	Epithelium	missing	missing	Single cell transcriptomics reveal the heterogeneity of the human cornea to identify novel markers of the limbus and stroma		The cornea is the clear window that lets light into the eye. It is composed of five layers: epithelium, Bowman's layer, stroma, Descemet's membrane and endothelium. The maintenance of its structure and transparency are determined by the functions of the different cell types populating each layer. Attempts to regenerate corneal tissue and understand disease conditions requires knowledge of how cel…	[{"db": "pubmed", "id": "34741068"}]	12	4279613	1283883900	486136676	2021-10-25 00:01:06	150	0
SRR16541611	PRJNA773783	1.237	RNA-Seq	cDNA	Illumina NovaSeq 6000	GSM5651511	Homo sapiens	SRX12744135	GSM5651511: 02-Epithelium; Homo sapiens; RNA-Seq	GSM5651511	TRANSCRIPTOMIC	PAIRED	ILLUMINA	MERLN Institute	SRP342752	GSE186433	GSE186433	MERLN Institute						Vanessa LaPointe	v.lapointe@maastrichtuniversity.nl		GSM5651511	SRS10692070	SAMN22512890	02-Epithelium	Cornea	02	male	22	cornea	Epithelium	missing	missing	Single cell transcriptomics reveal the heterogeneity of the human cornea to identify novel markers of the limbus and stroma		The cornea is the clear window that lets light into the eye. It is composed of five layers: epithelium, Bowman's layer, stroma, Descemet's membrane and endothelium. The maintenance of its structure and transparency are determined by the functions of the different cell types populating each layer. Attempts to regenerate corneal tissue and understand disease conditions requires knowledge of how cel…	[{"db": "pubmed", "id": "34741068"}]	12	4124239	1237271700	473701938	2021-10-25 00:01:06	150	0
SRR16541612	PRJNA773783	1.279	RNA-Seq	cDNA	Illumina NovaSeq 6000	GSM5651511	Homo sapiens	SRX12744135	GSM5651511: 02-Epithelium; Homo sapiens; RNA-Seq	GSM5651511	TRANSCRIPTOMIC	PAIRED	ILLUMINA	MERLN Institute	SRP342752	GSE186433	GSE186433	MERLN Institute						Vanessa LaPointe	v.lapointe@maastrichtuniversity.nl		GSM5651511	SRS10692070	SAMN22512890	02-Epithelium	Cornea	02	male	22	cornea	Epithelium	missing	missing	Single cell transcriptomics reveal the heterogeneity of the human cornea to identify novel markers of the limbus and stroma		The cornea is the clear window that lets light into the eye. It is composed of five layers: epithelium, Bowman's layer, stroma, Descemet's membrane and endothelium. The maintenance of its structure and transparency are determined by the functions of the different cell types populating each layer. Attempts to regenerate corneal tissue and understand disease conditions requires knowledge of how cel…	[{"db": "pubmed", "id": "34741068"}]	12	4264140	1279242000	485583739	2021-10-25 00:01:06	150	0
SRR16541613	PRJNA773783	1.651	RNA-Seq	cDNA	Illumina NovaSeq 6000	GSM5651511	Homo sapiens	SRX12744135	GSM5651511: 02-Epithelium; Homo sapiens; RNA-Seq	GSM5651511	TRANSCRIPTOMIC	PAIRED	ILLUMINA	MERLN Institute	SRP342752	GSE186433	GSE186433	MERLN Institute						Vanessa LaPointe	v.lapointe@maastrichtuniversity.nl		GSM5651511	SRS10692070	SAMN22512890	02-Epithelium	Cornea	02	male	22	cornea	Epithelium	missing	missing	Single cell transcriptomics reveal the heterogeneity of the human cornea to identify novel markers of the limbus and stroma		The cornea is the clear window that lets light into the eye. It is composed of five layers: epithelium, Bowman's layer, stroma, Descemet's membrane and endothelium. The maintenance of its structure and transparency are determined by the functions of the different cell types populating each layer. Attempts to regenerate corneal tissue and understand disease conditions requires knowledge of how cel…	[{"db": "pubmed", "id": "34741068"}]	12	5504155	1651246500	631573224	2021-10-25 00:01:06	150	0
SRR16541614	PRJNA773783	1.578	RNA-Seq	cDNA	Illumina NovaSeq 6000	GSM5651511	Homo sapiens	SRX12744135	GSM5651511: 02-Epithelium; Homo sapiens; RNA-Seq	GSM5651511	TRANSCRIPTOMIC	PAIRED	ILLUMINA	MERLN Institute	SRP342752	GSE186433	GSE186433	MERLN Institute						Vanessa LaPointe	v.lapointe@maastrichtuniversity.nl		GSM5651511	SRS10692070	SAMN22512890	02-Epithelium	Cornea	02	male	22	cornea	Epithelium	missing	missing	Single cell transcriptomics reveal the heterogeneity of the human cornea to identify novel markers of the limbus and stroma		The cornea is the clear window that lets light into the eye. It is composed of five layers: epithelium, Bowman's layer, stroma, Descemet's membrane and endothelium. The maintenance of its structure and transparency are determined by the functions of the different cell types populating each layer. Attempts to regenerate corneal tissue and understand disease conditions requires knowledge of how cel…	[{"db": "pubmed", "id": "34741068"}]	12	5260799	1578239700	610237735	2021-10-25 00:01:06	150	0
SRR16541615	PRJNA773783	1.65	RNA-Seq	cDNA	Illumina NovaSeq 6000	GSM5651511	Homo sapiens	SRX12744135	GSM5651511: 02-Epithelium; Homo sapiens; RNA-Seq	GSM5651511	TRANSCRIPTOMIC	PAIRED	ILLUMINA	MERLN Institute	SRP342752	GSE186433	GSE186433	MERLN Institute						Vanessa LaPointe	v.lapointe@maastrichtuniversity.nl		GSM5651511	SRS10692070	SAMN22512890	02-Epithelium	Cornea	02	male	22	cornea	Epithelium	missing	missing	Single cell transcriptomics reveal the heterogeneity of the human cornea to identify novel markers of the limbus and stroma		The cornea is the clear window that lets light into the eye. It is composed of five layers: epithelium, Bowman's layer, stroma, Descemet's membrane and endothelium. The maintenance of its structure and transparency are determined by the functions of the different cell types populating each layer. Attempts to regenerate corneal tissue and understand disease conditions requires knowledge of how cel…	[{"db": "pubmed", "id": "34741068"}]	12	5500415	1650124500	633093077	2021-10-25 00:01:06	150	0
SRR16541616	PRJNA773783	1.78	RNA-Seq	cDNA	Illumina NovaSeq 6000	GSM5651510	Homo sapiens	SRX12744134	GSM5651510: 01-Stroma; Homo sapiens; RNA-Seq	GSM5651510	TRANSCRIPTOMIC	PAIRED	ILLUMINA	MERLN Institute	SRP342752	GSE186433	GSE186433	MERLN Institute						Vanessa LaPointe	v.lapointe@maastrichtuniversity.nl		GSM5651510	SRS10692069	SAMN22512891	01-Stroma	Cornea	01	female	62	cornea	Stroma	missing	missing	Single cell transcriptomics reveal the heterogeneity of the human cornea to identify novel markers of the limbus and stroma		The cornea is the clear window that lets light into the eye. It is composed of five layers: epithelium, Bowman's layer, stroma, Descemet's membrane and endothelium. The maintenance of its structure and transparency are determined by the functions of the different cell types populating each layer. Attempts to regenerate corneal tissue and understand disease conditions requires knowledge of how cel…	[{"db": "pubmed", "id": "34741068"}]	12	5931780	1779534000	678159831	2021-10-25 00:01:06	150	0
SRR16541617	PRJNA773783	2.273	RNA-Seq	cDNA	Illumina NovaSeq 6000	GSM5651510	Homo sapiens	SRX12744134	GSM5651510: 01-Stroma; Homo sapiens; RNA-Seq	GSM5651510	TRANSCRIPTOMIC	PAIRED	ILLUMINA	MERLN Institute	SRP342752	GSE186433	GSE186433	MERLN Institute						Vanessa LaPointe	v.lapointe@maastrichtuniversity.nl		GSM5651510	SRS10692069	SAMN22512891	01-Stroma	Cornea	01	female	62	cornea	Stroma	missing	missing	Single cell transcriptomics reveal the heterogeneity of the human cornea to identify novel markers of the limbus and stroma		The cornea is the clear window that lets light into the eye. It is composed of five layers: epithelium, Bowman's layer, stroma, Descemet's membrane and endothelium. The maintenance of its structure and transparency are determined by the functions of the different cell types populating each layer. Attempts to regenerate corneal tissue and understand disease conditions requires knowledge of how cel…	[{"db": "pubmed", "id": "34741068"}]	12	7576649	2272994700	860690956	2021-10-25 00:01:06	150	0
SRR16541618	PRJNA773783	2.166	RNA-Seq	cDNA	Illumina NovaSeq 6000	GSM5651510	Homo sapiens	SRX12744134	GSM5651510: 01-Stroma; Homo sapiens; RNA-Seq	GSM5651510	TRANSCRIPTOMIC	PAIRED	ILLUMINA	MERLN Institute	SRP342752	GSE186433	GSE186433	MERLN Institute						Vanessa LaPointe	v.lapointe@maastrichtuniversity.nl		GSM5651510	SRS10692069	SAMN22512891	01-Stroma	Cornea	01	female	62	cornea	Stroma	missing	missing	Single cell transcriptomics reveal the heterogeneity of the human cornea to identify novel markers of the limbus and stroma		The cornea is the clear window that lets light into the eye. It is composed of five layers: epithelium, Bowman's layer, stroma, Descemet's membrane and endothelium. The maintenance of its structure and transparency are determined by the functions of the different cell types populating each layer. Attempts to regenerate corneal tissue and understand disease conditions requires knowledge of how cel…	[{"db": "pubmed", "id": "34741068"}]	12	7221392	2166417600	829506074	2021-10-25 00:01:06	150	0
SRR16541619	PRJNA773783	2.257	RNA-Seq	cDNA	Illumina NovaSeq 6000	GSM5651510	Homo sapiens	SRX12744134	GSM5651510: 01-Stroma; Homo sapiens; RNA-Seq	GSM5651510	TRANSCRIPTOMIC	PAIRED	ILLUMINA	MERLN Institute	SRP342752	GSE186433	GSE186433	MERLN Institute						Vanessa LaPointe	v.lapointe@maastrichtuniversity.nl		GSM5651510	SRS10692069	SAMN22512891	01-Stroma	Cornea	01	female	62	cornea	Stroma	missing	missing	Single cell transcriptomics reveal the heterogeneity of the human cornea to identify novel markers of the limbus and stroma		The cornea is the clear window that lets light into the eye. It is composed of five layers: epithelium, Bowman's layer, stroma, Descemet's membrane and endothelium. The maintenance of its structure and transparency are determined by the functions of the different cell types populating each layer. Attempts to regenerate corneal tissue and understand disease conditions requires knowledge of how cel…	[{"db": "pubmed", "id": "34741068"}]	12	7523848	2257154400	856840876	2021-10-25 00:01:06	150	0
SRR16541620	PRJNA773783	1.694	RNA-Seq	cDNA	Illumina NovaSeq 6000	GSM5651510	Homo sapiens	SRX12744134	GSM5651510: 01-Stroma; Homo sapiens; RNA-Seq	GSM5651510	TRANSCRIPTOMIC	PAIRED	ILLUMINA	MERLN Institute	SRP342752	GSE186433	GSE186433	MERLN Institute						Vanessa LaPointe	v.lapointe@maastrichtuniversity.nl		GSM5651510	SRS10692069	SAMN22512891	01-Stroma	Cornea	01	female	62	cornea	Stroma	missing	missing	Single cell transcriptomics reveal the heterogeneity of the human cornea to identify novel markers of the limbus and stroma		The cornea is the clear window that lets light into the eye. It is composed of five layers: epithelium, Bowman's layer, stroma, Descemet's membrane and endothelium. The maintenance of its structure and transparency are determined by the functions of the different cell types populating each layer. Attempts to regenerate corneal tissue and understand disease conditions requires knowledge of how cel…	[{"db": "pubmed", "id": "34741068"}]	12	5648032	1694409600	652715310	2021-10-25 00:01:06	150	0
SRR16541621	PRJNA773783	1.766	RNA-Seq	cDNA	Illumina NovaSeq 6000	GSM5651510	Homo sapiens	SRX12744134	GSM5651510: 01-Stroma; Homo sapiens; RNA-Seq	GSM5651510	TRANSCRIPTOMIC	PAIRED	ILLUMINA	MERLN Institute	SRP342752	GSE186433	GSE186433	MERLN Institute						Vanessa LaPointe	v.lapointe@maastrichtuniversity.nl		GSM5651510	SRS10692069	SAMN22512891	01-Stroma	Cornea	01	female	62	cornea	Stroma	missing	missing	Single cell transcriptomics reveal the heterogeneity of the human cornea to identify novel markers of the limbus and stroma		The cornea is the clear window that lets light into the eye. It is composed of five layers: epithelium, Bowman's layer, stroma, Descemet's membrane and endothelium. The maintenance of its structure and transparency are determined by the functions of the different cell types populating each layer. Attempts to regenerate corneal tissue and understand disease conditions requires knowledge of how cel…	[{"db": "pubmed", "id": "34741068"}]	12	5886742	1766022600	675018579	2021-10-25 00:01:06	150	0
SRR16541622	PRJNA773783	1.214	RNA-Seq	cDNA	Illumina NovaSeq 6000	GSM5651510	Homo sapiens	SRX12744134	GSM5651510: 01-Stroma; Homo sapiens; RNA-Seq	GSM5651510	TRANSCRIPTOMIC	PAIRED	ILLUMINA	MERLN Institute	SRP342752	GSE186433	GSE186433	MERLN Institute						Vanessa LaPointe	v.lapointe@maastrichtuniversity.nl		GSM5651510	SRS10692069	SAMN22512891	01-Stroma	Cornea	01	female	62	cornea	Stroma	missing	missing	Single cell transcriptomics reveal the heterogeneity of the human cornea to identify novel markers of the limbus and stroma		The cornea is the clear window that lets light into the eye. It is composed of five layers: epithelium, Bowman's layer, stroma, Descemet's membrane and endothelium. The maintenance of its structure and transparency are determined by the functions of the different cell types populating each layer. Attempts to regenerate corneal tissue and understand disease conditions requires knowledge of how cel…	[{"db": "pubmed", "id": "34741068"}]	12	4047606	1214281800	462163638	2021-10-25 00:01:06	150	0
SRR16541623	PRJNA773783	1.164	RNA-Seq	cDNA	Illumina NovaSeq 6000	GSM5651510	Homo sapiens	SRX12744134	GSM5651510: 01-Stroma; Homo sapiens; RNA-Seq	GSM5651510	TRANSCRIPTOMIC	PAIRED	ILLUMINA	MERLN Institute	SRP342752	GSE186433	GSE186433	MERLN Institute						Vanessa LaPointe	v.lapointe@maastrichtuniversity.nl		GSM5651510	SRS10692069	SAMN22512891	01-Stroma	Cornea	01	female	62	cornea	Stroma	missing	missing	Single cell transcriptomics reveal the heterogeneity of the human cornea to identify novel markers of the limbus and stroma		The cornea is the clear window that lets light into the eye. It is composed of five layers: epithelium, Bowman's layer, stroma, Descemet's membrane and endothelium. The maintenance of its structure and transparency are determined by the functions of the different cell types populating each layer. Attempts to regenerate corneal tissue and understand disease conditions requires knowledge of how cel…	[{"db": "pubmed", "id": "34741068"}]	12	3879234	1163770200	447593427	2021-10-25 00:01:06	150	0
SRR16541624	PRJNA773783	1.208	RNA-Seq	cDNA	Illumina NovaSeq 6000	GSM5651510	Homo sapiens	SRX12744134	GSM5651510: 01-Stroma; Homo sapiens; RNA-Seq	GSM5651510	TRANSCRIPTOMIC	PAIRED	ILLUMINA	MERLN Institute	SRP342752	GSE186433	GSE186433	MERLN Institute						Vanessa LaPointe	v.lapointe@maastrichtuniversity.nl		GSM5651510	SRS10692069	SAMN22512891	01-Stroma	Cornea	01	female	62	cornea	Stroma	missing	missing	Single cell transcriptomics reveal the heterogeneity of the human cornea to identify novel markers of the limbus and stroma		The cornea is the clear window that lets light into the eye. It is composed of five layers: epithelium, Bowman's layer, stroma, Descemet's membrane and endothelium. The maintenance of its structure and transparency are determined by the functions of the different cell types populating each layer. Attempts to regenerate corneal tissue and understand disease conditions requires knowledge of how cel…	[{"db": "pubmed", "id": "34741068"}]	12	4026069	1207820700	460678277	2021-10-25 00:01:06	150	0
SRR16541625	PRJNA773783	2.026	RNA-Seq	cDNA	Illumina NovaSeq 6000	GSM5651510	Homo sapiens	SRX12744134	GSM5651510: 01-Stroma; Homo sapiens; RNA-Seq	GSM5651510	TRANSCRIPTOMIC	PAIRED	ILLUMINA	MERLN Institute	SRP342752	GSE186433	GSE186433	MERLN Institute						Vanessa LaPointe	v.lapointe@maastrichtuniversity.nl		GSM5651510	SRS10692069	SAMN22512891	01-Stroma	Cornea	01	female	62	cornea	Stroma	missing	missing	Single cell transcriptomics reveal the heterogeneity of the human cornea to identify novel markers of the limbus and stroma		The cornea is the clear window that lets light into the eye. It is composed of five layers: epithelium, Bowman's layer, stroma, Descemet's membrane and endothelium. The maintenance of its structure and transparency are determined by the functions of the different cell types populating each layer. Attempts to regenerate corneal tissue and understand disease conditions requires knowledge of how cel…	[{"db": "pubmed", "id": "34741068"}]	12	6754937	2026481100	769413542	2021-10-25 00:01:06	150	0
SRR16541626	PRJNA773783	1.92	RNA-Seq	cDNA	Illumina NovaSeq 6000	GSM5651510	Homo sapiens	SRX12744134	GSM5651510: 01-Stroma; Homo sapiens; RNA-Seq	GSM5651510	TRANSCRIPTOMIC	PAIRED	ILLUMINA	MERLN Institute	SRP342752	GSE186433	GSE186433	MERLN Institute						Vanessa LaPointe	v.lapointe@maastrichtuniversity.nl		GSM5651510	SRS10692069	SAMN22512891	01-Stroma	Cornea	01	female	62	cornea	Stroma	missing	missing	Single cell transcriptomics reveal the heterogeneity of the human cornea to identify novel markers of the limbus and stroma		The cornea is the clear window that lets light into the eye. It is composed of five layers: epithelium, Bowman's layer, stroma, Descemet's membrane and endothelium. The maintenance of its structure and transparency are determined by the functions of the different cell types populating each layer. Attempts to regenerate corneal tissue and understand disease conditions requires knowledge of how cel…	[{"db": "pubmed", "id": "34741068"}]	12	6401420	1920426000	737445633	2021-10-25 00:01:06	150	0
SRR16541627	PRJNA773783	2.006	RNA-Seq	cDNA	Illumina NovaSeq 6000	GSM5651510	Homo sapiens	SRX12744134	GSM5651510: 01-Stroma; Homo sapiens; RNA-Seq	GSM5651510	TRANSCRIPTOMIC	PAIRED	ILLUMINA	MERLN Institute	SRP342752	GSE186433	GSE186433	MERLN Institute						Vanessa LaPointe	v.lapointe@maastrichtuniversity.nl		GSM5651510	SRS10692069	SAMN22512891	01-Stroma	Cornea	01	female	62	cornea	Stroma	missing	missing	Single cell transcriptomics reveal the heterogeneity of the human cornea to identify novel markers of the limbus and stroma		The cornea is the clear window that lets light into the eye. It is composed of five layers: epithelium, Bowman's layer, stroma, Descemet's membrane and endothelium. The maintenance of its structure and transparency are determined by the functions of the different cell types populating each layer. Attempts to regenerate corneal tissue and understand disease conditions requires knowledge of how cel…	[{"db": "pubmed", "id": "34741068"}]	12	6687069	2006120700	763963615	2021-10-25 00:01:06	150	0
SRR16541628	PRJNA773783	4.468	RNA-Seq	cDNA	Illumina NovaSeq 6000	GSM5651519	Homo sapiens	SRX12744133	GSM5651519: 06-3 layer pool; Homo sapiens; RNA-Seq	GSM5651519	TRANSCRIPTOMIC	PAIRED	ILLUMINA	MERLN Institute	SRP342752	GSE186433	GSE186433	MERLN Institute						Vanessa LaPointe	v.lapointe@maastrichtuniversity.nl		GSM5651519	SRS10692068	SAMN22512882	06-3 layer pool	Cornea	06	female	75	cornea	3 layer pool	missing	missing	Single cell transcriptomics reveal the heterogeneity of the human cornea to identify novel markers of the limbus and stroma		The cornea is the clear window that lets light into the eye. It is composed of five layers: epithelium, Bowman's layer, stroma, Descemet's membrane and endothelium. The maintenance of its structure and transparency are determined by the functions of the different cell types populating each layer. Attempts to regenerate corneal tissue and understand disease conditions requires knowledge of how cel…	[{"db": "pubmed", "id": "34741068"}]	12	14891784	4467535200	1672590429	2021-10-25 00:01:06	150	0
SRR16541629	PRJNA773783	4.307	RNA-Seq	cDNA	Illumina NovaSeq 6000	GSM5651519	Homo sapiens	SRX12744133	GSM5651519: 06-3 layer pool; Homo sapiens; RNA-Seq	GSM5651519	TRANSCRIPTOMIC	PAIRED	ILLUMINA	MERLN Institute	SRP342752	GSE186433	GSE186433	MERLN Institute						Vanessa LaPointe	v.lapointe@maastrichtuniversity.nl		GSM5651519	SRS10692068	SAMN22512882	06-3 layer pool	Cornea	06	female	75	cornea	3 layer pool	missing	missing	Single cell transcriptomics reveal the heterogeneity of the human cornea to identify novel markers of the limbus and stroma		The cornea is the clear window that lets light into the eye. It is composed of five layers: epithelium, Bowman's layer, stroma, Descemet's membrane and endothelium. The maintenance of its structure and transparency are determined by the functions of the different cell types populating each layer. Attempts to regenerate corneal tissue and understand disease conditions requires knowledge of how cel…	[{"db": "pubmed", "id": "34741068"}]	12	14356291	4306887300	1613508047	2021-10-25 00:01:06	150	0
SRR16541630	PRJNA773783	1.369	RNA-Seq	cDNA	Illumina NovaSeq 6000	GSM5651519	Homo sapiens	SRX12744133	GSM5651519: 06-3 layer pool; Homo sapiens; RNA-Seq	GSM5651519	TRANSCRIPTOMIC	PAIRED	ILLUMINA	MERLN Institute	SRP342752	GSE186433	GSE186433	MERLN Institute						Vanessa LaPointe	v.lapointe@maastrichtuniversity.nl		GSM5651519	SRS10692068	SAMN22512882	06-3 layer pool	Cornea	06	female	75	cornea	3 layer pool	missing	missing	Single cell transcriptomics reveal the heterogeneity of the human cornea to identify novel markers of the limbus and stroma		The cornea is the clear window that lets light into the eye. It is composed of five layers: epithelium, Bowman's layer, stroma, Descemet's membrane and endothelium. The maintenance of its structure and transparency are determined by the functions of the different cell types populating each layer. Attempts to regenerate corneal tissue and understand disease conditions requires knowledge of how cel…	[{"db": "pubmed", "id": "34741068"}]	12	4563234	1368970200	500098498	2021-10-25 00:01:06	150	0
SRR16541631	PRJNA773783	1.384	RNA-Seq	cDNA	Illumina NovaSeq 6000	GSM5651519	Homo sapiens	SRX12744133	GSM5651519: 06-3 layer pool; Homo sapiens; RNA-Seq	GSM5651519	TRANSCRIPTOMIC	PAIRED	ILLUMINA	MERLN Institute	SRP342752	GSE186433	GSE186433	MERLN Institute						Vanessa LaPointe	v.lapointe@maastrichtuniversity.nl		GSM5651519	SRS10692068	SAMN22512882	06-3 layer pool	Cornea	06	female	75	cornea	3 layer pool	missing	missing	Single cell transcriptomics reveal the heterogeneity of the human cornea to identify novel markers of the limbus and stroma		The cornea is the clear window that lets light into the eye. It is composed of five layers: epithelium, Bowman's layer, stroma, Descemet's membrane and endothelium. The maintenance of its structure and transparency are determined by the functions of the different cell types populating each layer. Attempts to regenerate corneal tissue and understand disease conditions requires knowledge of how cel…	[{"db": "pubmed", "id": "34741068"}]	12	4613080	1383924000	507461046	2021-10-25 00:01:06	150	0
SRR16541632	PRJNA773783	1.426	RNA-Seq	cDNA	Illumina NovaSeq 6000	GSM5651519	Homo sapiens	SRX12744133	GSM5651519: 06-3 layer pool; Homo sapiens; RNA-Seq	GSM5651519	TRANSCRIPTOMIC	PAIRED	ILLUMINA	MERLN Institute	SRP342752	GSE186433	GSE186433	MERLN Institute						Vanessa LaPointe	v.lapointe@maastrichtuniversity.nl		GSM5651519	SRS10692068	SAMN22512882	06-3 layer pool	Cornea	06	female	75	cornea	3 layer pool	missing	missing	Single cell transcriptomics reveal the heterogeneity of the human cornea to identify novel markers of the limbus and stroma		The cornea is the clear window that lets light into the eye. It is composed of five layers: epithelium, Bowman's layer, stroma, Descemet's membrane and endothelium. The maintenance of its structure and transparency are determined by the functions of the different cell types populating each layer. Attempts to regenerate corneal tissue and understand disease conditions requires knowledge of how cel…	[{"db": "pubmed", "id": "34741068"}]	12	4753792	1426137600	520438121	2021-10-25 00:01:06	150	0
SRR16541633	PRJNA773783	1.455	RNA-Seq	cDNA	Illumina NovaSeq 6000	GSM5651519	Homo sapiens	SRX12744133	GSM5651519: 06-3 layer pool; Homo sapiens; RNA-Seq	GSM5651519	TRANSCRIPTOMIC	PAIRED	ILLUMINA	MERLN Institute	SRP342752	GSE186433	GSE186433	MERLN Institute						Vanessa LaPointe	v.lapointe@maastrichtuniversity.nl		GSM5651519	SRS10692068	SAMN22512882	06-3 layer pool	Cornea	06	female	75	cornea	3 layer pool	missing	missing	Single cell transcriptomics reveal the heterogeneity of the human cornea to identify novel markers of the limbus and stroma		The cornea is the clear window that lets light into the eye. It is composed of five layers: epithelium, Bowman's layer, stroma, Descemet's membrane and endothelium. The maintenance of its structure and transparency are determined by the functions of the different cell types populating each layer. Attempts to regenerate corneal tissue and understand disease conditions requires knowledge of how cel…	[{"db": "pubmed", "id": "34741068"}]	12	4849946	1454983800	533248634	2021-10-25 00:01:06	150	0
SRR16541634	PRJNA773783	3.946	RNA-Seq	cDNA	Illumina NovaSeq 6000	GSM5651519	Homo sapiens	SRX12744133	GSM5651519: 06-3 layer pool; Homo sapiens; RNA-Seq	GSM5651519	TRANSCRIPTOMIC	PAIRED	ILLUMINA	MERLN Institute	SRP342752	GSE186433	GSE186433	MERLN Institute						Vanessa LaPointe	v.lapointe@maastrichtuniversity.nl		GSM5651519	SRS10692068	SAMN22512882	06-3 layer pool	Cornea	06	female	75	cornea	3 layer pool	missing	missing	Single cell transcriptomics reveal the heterogeneity of the human cornea to identify novel markers of the limbus and stroma		The cornea is the clear window that lets light into the eye. It is composed of five layers: epithelium, Bowman's layer, stroma, Descemet's membrane and endothelium. The maintenance of its structure and transparency are determined by the functions of the different cell types populating each layer. Attempts to regenerate corneal tissue and understand disease conditions requires knowledge of how cel…	[{"db": "pubmed", "id": "34741068"}]	12	13153923	3946176900	1481956788	2021-10-25 00:01:06	150	0
SRR16541635	PRJNA773783	1.26	RNA-Seq	cDNA	Illumina NovaSeq 6000	GSM5651519	Homo sapiens	SRX12744133	GSM5651519: 06-3 layer pool; Homo sapiens; RNA-Seq	GSM5651519	TRANSCRIPTOMIC	PAIRED	ILLUMINA	MERLN Institute	SRP342752	GSE186433	GSE186433	MERLN Institute						Vanessa LaPointe	v.lapointe@maastrichtuniversity.nl		GSM5651519	SRS10692068	SAMN22512882	06-3 layer pool	Cornea	06	female	75	cornea	3 layer pool	missing	missing	Single cell transcriptomics reveal the heterogeneity of the human cornea to identify novel markers of the limbus and stroma		The cornea is the clear window that lets light into the eye. It is composed of five layers: epithelium, Bowman's layer, stroma, Descemet's membrane and endothelium. The maintenance of its structure and transparency are determined by the functions of the different cell types populating each layer. Attempts to regenerate corneal tissue and understand disease conditions requires knowledge of how cel…	[{"db": "pubmed", "id": "34741068"}]	12	4199713	1259913900	461366599	2021-10-25 00:01:06	150	0
SRR16541636	PRJNA773783	1.295	RNA-Seq	cDNA	Illumina NovaSeq 6000	GSM5651519	Homo sapiens	SRX12744133	GSM5651519: 06-3 layer pool; Homo sapiens; RNA-Seq	GSM5651519	TRANSCRIPTOMIC	PAIRED	ILLUMINA	MERLN Institute	SRP342752	GSE186433	GSE186433	MERLN Institute						Vanessa LaPointe	v.lapointe@maastrichtuniversity.nl		GSM5651519	SRS10692068	SAMN22512882	06-3 layer pool	Cornea	06	female	75	cornea	3 layer pool	missing	missing	Single cell transcriptomics reveal the heterogeneity of the human cornea to identify novel markers of the limbus and stroma		The cornea is the clear window that lets light into the eye. It is composed of five layers: epithelium, Bowman's layer, stroma, Descemet's membrane and endothelium. The maintenance of its structure and transparency are determined by the functions of the different cell types populating each layer. Attempts to regenerate corneal tissue and understand disease conditions requires knowledge of how cel…	[{"db": "pubmed", "id": "34741068"}]	12	4316135	1294840500	475986957	2021-10-25 00:01:06	150	0
SRR16541637	PRJNA773783	0.056	RNA-Seq	cDNA	Illumina NovaSeq 6000	GSM5651519	Homo sapiens	SRX12744133	GSM5651519: 06-3 layer pool; Homo sapiens; RNA-Seq	GSM5651519	TRANSCRIPTOMIC	PAIRED	ILLUMINA	MERLN Institute	SRP342752	GSE186433	GSE186433	MERLN Institute						Vanessa LaPointe	v.lapointe@maastrichtuniversity.nl		GSM5651519	SRS10692068	SAMN22512882	06-3 layer pool	Cornea	06	female	75	cornea	3 layer pool	missing	missing	Single cell transcriptomics reveal the heterogeneity of the human cornea to identify novel markers of the limbus and stroma		The cornea is the clear window that lets light into the eye. It is composed of five layers: epithelium, Bowman's layer, stroma, Descemet's membrane and endothelium. The maintenance of its structure and transparency are determined by the functions of the different cell types populating each layer. Attempts to regenerate corneal tissue and understand disease conditions requires knowledge of how cel…	[{"db": "pubmed", "id": "34741068"}]	12	186738	56021400	21323471	2021-10-25 00:01:06	150	0
SRR16541638	PRJNA773783	0.018	RNA-Seq	cDNA	Illumina NovaSeq 6000	GSM5651519	Homo sapiens	SRX12744133	GSM5651519: 06-3 layer pool; Homo sapiens; RNA-Seq	GSM5651519	TRANSCRIPTOMIC	PAIRED	ILLUMINA	MERLN Institute	SRP342752	GSE186433	GSE186433	MERLN Institute						Vanessa LaPointe	v.lapointe@maastrichtuniversity.nl		GSM5651519	SRS10692068	SAMN22512882	06-3 layer pool	Cornea	06	female	75	cornea	3 layer pool	missing	missing	Single cell transcriptomics reveal the heterogeneity of the human cornea to identify novel markers of the limbus and stroma		The cornea is the clear window that lets light into the eye. It is composed of five layers: epithelium, Bowman's layer, stroma, Descemet's membrane and endothelium. The maintenance of its structure and transparency are determined by the functions of the different cell types populating each layer. Attempts to regenerate corneal tissue and understand disease conditions requires knowledge of how cel…	[{"db": "pubmed", "id": "34741068"}]	12	58723	17616900	6606606	2021-10-25 00:01:06	150	0
SRR16541639	PRJNA773783	0.018	RNA-Seq	cDNA	Illumina NovaSeq 6000	GSM5651519	Homo sapiens	SRX12744133	GSM5651519: 06-3 layer pool; Homo sapiens; RNA-Seq	GSM5651519	TRANSCRIPTOMIC	PAIRED	ILLUMINA	MERLN Institute	SRP342752	GSE186433	GSE186433	MERLN Institute						Vanessa LaPointe	v.lapointe@maastrichtuniversity.nl		GSM5651519	SRS10692068	SAMN22512882	06-3 layer pool	Cornea	06	female	75	cornea	3 layer pool	missing	missing	Single cell transcriptomics reveal the heterogeneity of the human cornea to identify novel markers of the limbus and stroma		The cornea is the clear window that lets light into the eye. It is composed of five layers: epithelium, Bowman's layer, stroma, Descemet's membrane and endothelium. The maintenance of its structure and transparency are determined by the functions of the different cell types populating each layer. Attempts to regenerate corneal tissue and understand disease conditions requires knowledge of how cel…	[{"db": "pubmed", "id": "34741068"}]	12	59343	17802900	6692368	2021-10-25 00:01:06	150	0
SRR16541652	PRJNA773783	1.73	RNA-Seq	cDNA	Illumina NovaSeq 6000	GSM5651509	Homo sapiens	SRX12744128	GSM5651509: 01-Epithelium; Homo sapiens; RNA-Seq	GSM5651509	TRANSCRIPTOMIC	PAIRED	ILLUMINA	MERLN Institute	SRP342752	GSE186433	GSE186433	MERLN Institute						Vanessa LaPointe	v.lapointe@maastrichtuniversity.nl		GSM5651509	SRS10692063	SAMN22512892	01-Epithelium	Cornea	01	female	62	cornea	Epithelium	missing	missing	Single cell transcriptomics reveal the heterogeneity of the human cornea to identify novel markers of the limbus and stroma		The cornea is the clear window that lets light into the eye. It is composed of five layers: epithelium, Bowman's layer, stroma, Descemet's membrane and endothelium. The maintenance of its structure and transparency are determined by the functions of the different cell types populating each layer. Attempts to regenerate corneal tissue and understand disease conditions requires knowledge of how cel…	[{"db": "pubmed", "id": "34741068"}]	12	5767079	1730123700	656579162	2021-10-25 00:01:05	150	0
SRR16541653	PRJNA773783	1.639	RNA-Seq	cDNA	Illumina NovaSeq 6000	GSM5651509	Homo sapiens	SRX12744128	GSM5651509: 01-Epithelium; Homo sapiens; RNA-Seq	GSM5651509	TRANSCRIPTOMIC	PAIRED	ILLUMINA	MERLN Institute	SRP342752	GSE186433	GSE186433	MERLN Institute						Vanessa LaPointe	v.lapointe@maastrichtuniversity.nl		GSM5651509	SRS10692063	SAMN22512892	01-Epithelium	Cornea	01	female	62	cornea	Epithelium	missing	missing	Single cell transcriptomics reveal the heterogeneity of the human cornea to identify novel markers of the limbus and stroma		The cornea is the clear window that lets light into the eye. It is composed of five layers: epithelium, Bowman's layer, stroma, Descemet's membrane and endothelium. The maintenance of its structure and transparency are determined by the functions of the different cell types populating each layer. Attempts to regenerate corneal tissue and understand disease conditions requires knowledge of how cel…	[{"db": "pubmed", "id": "34741068"}]	12	5462462	1638738600	628924463	2021-10-25 00:01:05	150	0
SRR16541654	PRJNA773783	1.714	RNA-Seq	cDNA	Illumina NovaSeq 6000	GSM5651509	Homo sapiens	SRX12744128	GSM5651509: 01-Epithelium; Homo sapiens; RNA-Seq	GSM5651509	TRANSCRIPTOMIC	PAIRED	ILLUMINA	MERLN Institute	SRP342752	GSE186433	GSE186433	MERLN Institute						Vanessa LaPointe	v.lapointe@maastrichtuniversity.nl		GSM5651509	SRS10692063	SAMN22512892	01-Epithelium	Cornea	01	female	62	cornea	Epithelium	missing	missing	Single cell transcriptomics reveal the heterogeneity of the human cornea to identify novel markers of the limbus and stroma		The cornea is the clear window that lets light into the eye. It is composed of five layers: epithelium, Bowman's layer, stroma, Descemet's membrane and endothelium. The maintenance of its structure and transparency are determined by the functions of the different cell types populating each layer. Attempts to regenerate corneal tissue and understand disease conditions requires knowledge of how cel…	[{"db": "pubmed", "id": "34741068"}]	12	5712339	1713701700	652199430	2021-10-25 00:01:05	150	0
SRR16541655	PRJNA773783	3.391	RNA-Seq	cDNA	Illumina NovaSeq 6000	GSM5651518	Homo sapiens	SRX12744131	GSM5651518: 05-3 layer pool; Homo sapiens; RNA-Seq	GSM5651518	TRANSCRIPTOMIC	PAIRED	ILLUMINA	MERLN Institute	SRP342752	GSE186433	GSE186433	MERLN Institute						Vanessa LaPointe	v.lapointe@maastrichtuniversity.nl		GSM5651518	SRS10692066	SAMN22512883	05-3 layer pool	Cornea	05	male	75	cornea	3 layer pool	missing	missing	Single cell transcriptomics reveal the heterogeneity of the human cornea to identify novel markers of the limbus and stroma		The cornea is the clear window that lets light into the eye. It is composed of five layers: epithelium, Bowman's layer, stroma, Descemet's membrane and endothelium. The maintenance of its structure and transparency are determined by the functions of the different cell types populating each layer. Attempts to regenerate corneal tissue and understand disease conditions requires knowledge of how cel…	[{"db": "pubmed", "id": "34741068"}]	12	11302939	3390881700	1266426741	2021-10-25 00:01:06	150	0
SRR16541656	PRJNA773783	3.808	RNA-Seq	cDNA	Illumina NovaSeq 6000	GSM5651518	Homo sapiens	SRX12744131	GSM5651518: 05-3 layer pool; Homo sapiens; RNA-Seq	GSM5651518	TRANSCRIPTOMIC	PAIRED	ILLUMINA	MERLN Institute	SRP342752	GSE186433	GSE186433	MERLN Institute						Vanessa LaPointe	v.lapointe@maastrichtuniversity.nl		GSM5651518	SRS10692066	SAMN22512883	05-3 layer pool	Cornea	05	male	75	cornea	3 layer pool	missing	missing	Single cell transcriptomics reveal the heterogeneity of the human cornea to identify novel markers of the limbus and stroma		The cornea is the clear window that lets light into the eye. It is composed of five layers: epithelium, Bowman's layer, stroma, Descemet's membrane and endothelium. The maintenance of its structure and transparency are determined by the functions of the different cell types populating each layer. Attempts to regenerate corneal tissue and understand disease conditions requires knowledge of how cel…	[{"db": "pubmed", "id": "34741068"}]	12	12692890	3807867000	1422391388	2021-10-25 00:01:06	150	0
SRR16541657	PRJNA773783	1.212	RNA-Seq	cDNA	Illumina NovaSeq 6000	GSM5651518	Homo sapiens	SRX12744131	GSM5651518: 05-3 layer pool; Homo sapiens; RNA-Seq	GSM5651518	TRANSCRIPTOMIC	PAIRED	ILLUMINA	MERLN Institute	SRP342752	GSE186433	GSE186433	MERLN Institute						Vanessa LaPointe	v.lapointe@maastrichtuniversity.nl		GSM5651518	SRS10692066	SAMN22512883	05-3 layer pool	Cornea	05	male	75	cornea	3 layer pool	missing	missing	Single cell transcriptomics reveal the heterogeneity of the human cornea to identify novel markers of the limbus and stroma		The cornea is the clear window that lets light into the eye. It is composed of five layers: epithelium, Bowman's layer, stroma, Descemet's membrane and endothelium. The maintenance of its structure and transparency are determined by the functions of the different cell types populating each layer. Attempts to regenerate corneal tissue and understand disease conditions requires knowledge of how cel…	[{"db": "pubmed", "id": "34741068"}]	12	4039965	1211989500	441530424	2021-10-25 00:01:06	150	0
SRR16541658	PRJNA773783	1.249	RNA-Seq	cDNA	Illumina NovaSeq 6000	GSM5651518	Homo sapiens	SRX12744131	GSM5651518: 05-3 layer pool; Homo sapiens; RNA-Seq	GSM5651518	TRANSCRIPTOMIC	PAIRED	ILLUMINA	MERLN Institute	SRP342752	GSE186433	GSE186433	MERLN Institute						Vanessa LaPointe	v.lapointe@maastrichtuniversity.nl		GSM5651518	SRS10692066	SAMN22512883	05-3 layer pool	Cornea	05	male	75	cornea	3 layer pool	missing	missing	Single cell transcriptomics reveal the heterogeneity of the human cornea to identify novel markers of the limbus and stroma		The cornea is the clear window that lets light into the eye. It is composed of five layers: epithelium, Bowman's layer, stroma, Descemet's membrane and endothelium. The maintenance of its structure and transparency are determined by the functions of the different cell types populating each layer. Attempts to regenerate corneal tissue and understand disease conditions requires knowledge of how cel…	[{"db": "pubmed", "id": "34741068"}]	12	4164986	1249495800	457335491	2021-10-25 00:01:06	150	0
SRR16541659	PRJNA773783	1.084	RNA-Seq	cDNA	Illumina NovaSeq 6000	GSM5651518	Homo sapiens	SRX12744131	GSM5651518: 05-3 layer pool; Homo sapiens; RNA-Seq	GSM5651518	TRANSCRIPTOMIC	PAIRED	ILLUMINA	MERLN Institute	SRP342752	GSE186433	GSE186433	MERLN Institute						Vanessa LaPointe	v.lapointe@maastrichtuniversity.nl		GSM5651518	SRS10692066	SAMN22512883	05-3 layer pool	Cornea	05	male	75	cornea	3 layer pool	missing	missing	Single cell transcriptomics reveal the heterogeneity of the human cornea to identify novel markers of the limbus and stroma		The cornea is the clear window that lets light into the eye. It is composed of five layers: epithelium, Bowman's layer, stroma, Descemet's membrane and endothelium. The maintenance of its structure and transparency are determined by the functions of the different cell types populating each layer. Attempts to regenerate corneal tissue and understand disease conditions requires knowledge of how cel…	[{"db": "pubmed", "id": "34741068"}]	12	3612839	1083851700	394579624	2021-10-25 00:01:06	150	0
SRR16541660	PRJNA773783	1.112	RNA-Seq	cDNA	Illumina NovaSeq 6000	GSM5651518	Homo sapiens	SRX12744131	GSM5651518: 05-3 layer pool; Homo sapiens; RNA-Seq	GSM5651518	TRANSCRIPTOMIC	PAIRED	ILLUMINA	MERLN Institute	SRP342752	GSE186433	GSE186433	MERLN Institute						Vanessa LaPointe	v.lapointe@maastrichtuniversity.nl		GSM5651518	SRS10692066	SAMN22512883	05-3 layer pool	Cornea	05	male	75	cornea	3 layer pool	missing	missing	Single cell transcriptomics reveal the heterogeneity of the human cornea to identify novel markers of the limbus and stroma		The cornea is the clear window that lets light into the eye. It is composed of five layers: epithelium, Bowman's layer, stroma, Descemet's membrane and endothelium. The maintenance of its structure and transparency are determined by the functions of the different cell types populating each layer. Attempts to regenerate corneal tissue and understand disease conditions requires knowledge of how cel…	[{"db": "pubmed", "id": "34741068"}]	12	3706311	1111893300	406488389	2021-10-25 00:01:06	150	0
SRR16541661	PRJNA773783	3.028	RNA-Seq	cDNA	Illumina NovaSeq 6000	GSM5651518	Homo sapiens	SRX12744131	GSM5651518: 05-3 layer pool; Homo sapiens; RNA-Seq	GSM5651518	TRANSCRIPTOMIC	PAIRED	ILLUMINA	MERLN Institute	SRP342752	GSE186433	GSE186433	MERLN Institute						Vanessa LaPointe	v.lapointe@maastrichtuniversity.nl		GSM5651518	SRS10692066	SAMN22512883	05-3 layer pool	Cornea	05	male	75	cornea	3 layer pool	missing	missing	Single cell transcriptomics reveal the heterogeneity of the human cornea to identify novel markers of the limbus and stroma		The cornea is the clear window that lets light into the eye. It is composed of five layers: epithelium, Bowman's layer, stroma, Descemet's membrane and endothelium. The maintenance of its structure and transparency are determined by the functions of the different cell types populating each layer. Attempts to regenerate corneal tissue and understand disease conditions requires knowledge of how cel…	[{"db": "pubmed", "id": "34741068"}]	12	10093233	3027969900	1178230538	2021-10-25 00:01:05	150	0
SRR16541662	PRJNA773783	0.952	RNA-Seq	cDNA	Illumina NovaSeq 6000	GSM5651518	Homo sapiens	SRX12744131	GSM5651518: 05-3 layer pool; Homo sapiens; RNA-Seq	GSM5651518	TRANSCRIPTOMIC	PAIRED	ILLUMINA	MERLN Institute	SRP342752	GSE186433	GSE186433	MERLN Institute						Vanessa LaPointe	v.lapointe@maastrichtuniversity.nl		GSM5651518	SRS10692066	SAMN22512883	05-3 layer pool	Cornea	05	male	75	cornea	3 layer pool	missing	missing	Single cell transcriptomics reveal the heterogeneity of the human cornea to identify novel markers of the limbus and stroma		The cornea is the clear window that lets light into the eye. It is composed of five layers: epithelium, Bowman's layer, stroma, Descemet's membrane and endothelium. The maintenance of its structure and transparency are determined by the functions of the different cell types populating each layer. Attempts to regenerate corneal tissue and understand disease conditions requires knowledge of how cel…	[{"db": "pubmed", "id": "34741068"}]	12	3173395	952018500	362335746	2021-10-25 00:01:05	150	0
SRR16541663	PRJNA773783	0.988	RNA-Seq	cDNA	Illumina NovaSeq 6000	GSM5651518	Homo sapiens	SRX12744131	GSM5651518: 05-3 layer pool; Homo sapiens; RNA-Seq	GSM5651518	TRANSCRIPTOMIC	PAIRED	ILLUMINA	MERLN Institute	SRP342752	GSE186433	GSE186433	MERLN Institute						Vanessa LaPointe	v.lapointe@maastrichtuniversity.nl		GSM5651518	SRS10692066	SAMN22512883	05-3 layer pool	Cornea	05	male	75	cornea	3 layer pool	missing	missing	Single cell transcriptomics reveal the heterogeneity of the human cornea to identify novel markers of the limbus and stroma		The cornea is the clear window that lets light into the eye. It is composed of five layers: epithelium, Bowman's layer, stroma, Descemet's membrane and endothelium. The maintenance of its structure and transparency are determined by the functions of the different cell types populating each layer. Attempts to regenerate corneal tissue and understand disease conditions requires knowledge of how cel…	[{"db": "pubmed", "id": "34741068"}]	12	3293729	988118700	375490688	2021-10-25 00:01:06	150	0
SRR16541664	PRJNA773783	2.984	RNA-Seq	cDNA	Illumina NovaSeq 6000	GSM5651518	Homo sapiens	SRX12744131	GSM5651518: 05-3 layer pool; Homo sapiens; RNA-Seq	GSM5651518	TRANSCRIPTOMIC	PAIRED	ILLUMINA	MERLN Institute	SRP342752	GSE186433	GSE186433	MERLN Institute						Vanessa LaPointe	v.lapointe@maastrichtuniversity.nl		GSM5651518	SRS10692066	SAMN22512883	05-3 layer pool	Cornea	05	male	75	cornea	3 layer pool	missing	missing	Single cell transcriptomics reveal the heterogeneity of the human cornea to identify novel markers of the limbus and stroma		The cornea is the clear window that lets light into the eye. It is composed of five layers: epithelium, Bowman's layer, stroma, Descemet's membrane and endothelium. The maintenance of its structure and transparency are determined by the functions of the different cell types populating each layer. Attempts to regenerate corneal tissue and understand disease conditions requires knowledge of how cel…	[{"db": "pubmed", "id": "34741068"}]	12	9945143	2983542900	1118073203	2021-10-25 00:01:06	150	0
SRR16541665	PRJNA773783	0.946	RNA-Seq	cDNA	Illumina NovaSeq 6000	GSM5651518	Homo sapiens	SRX12744131	GSM5651518: 05-3 layer pool; Homo sapiens; RNA-Seq	GSM5651518	TRANSCRIPTOMIC	PAIRED	ILLUMINA	MERLN Institute	SRP342752	GSE186433	GSE186433	MERLN Institute						Vanessa LaPointe	v.lapointe@maastrichtuniversity.nl		GSM5651518	SRS10692066	SAMN22512883	05-3 layer pool	Cornea	05	male	75	cornea	3 layer pool	missing	missing	Single cell transcriptomics reveal the heterogeneity of the human cornea to identify novel markers of the limbus and stroma		The cornea is the clear window that lets light into the eye. It is composed of five layers: epithelium, Bowman's layer, stroma, Descemet's membrane and endothelium. The maintenance of its structure and transparency are determined by the functions of the different cell types populating each layer. Attempts to regenerate corneal tissue and understand disease conditions requires knowledge of how cel…	[{"db": "pubmed", "id": "34741068"}]	12	3151961	945588300	345578324	2021-10-25 00:01:05	150	0
SRR16541666	PRJNA773783	0.954	RNA-Seq	cDNA	Illumina NovaSeq 6000	GSM5651518	Homo sapiens	SRX12744131	GSM5651518: 05-3 layer pool; Homo sapiens; RNA-Seq	GSM5651518	TRANSCRIPTOMIC	PAIRED	ILLUMINA	MERLN Institute	SRP342752	GSE186433	GSE186433	MERLN Institute						Vanessa LaPointe	v.lapointe@maastrichtuniversity.nl		GSM5651518	SRS10692066	SAMN22512883	05-3 layer pool	Cornea	05	male	75	cornea	3 layer pool	missing	missing	Single cell transcriptomics reveal the heterogeneity of the human cornea to identify novel markers of the limbus and stroma		The cornea is the clear window that lets light into the eye. It is composed of five layers: epithelium, Bowman's layer, stroma, Descemet's membrane and endothelium. The maintenance of its structure and transparency are determined by the functions of the different cell types populating each layer. Attempts to regenerate corneal tissue and understand disease conditions requires knowledge of how cel…	[{"db": "pubmed", "id": "34741068"}]	12	3180444	954133200	349898698	2021-10-25 00:01:06	150	0
SRR16541667	PRJNA773783	1.971	RNA-Seq	cDNA	Illumina NovaSeq 6000	GSM5651517	Homo sapiens	SRX12744130	GSM5651517: 04-Stroma; Homo sapiens; RNA-Seq	GSM5651517	TRANSCRIPTOMIC	PAIRED	ILLUMINA	MERLN Institute	SRP342752	GSE186433	GSE186433	MERLN Institute						Vanessa LaPointe	v.lapointe@maastrichtuniversity.nl		GSM5651517	SRS10692065	SAMN22512884	04-Stroma	Cornea	04	female	48	cornea	Stroma	missing	missing	Single cell transcriptomics reveal the heterogeneity of the human cornea to identify novel markers of the limbus and stroma		The cornea is the clear window that lets light into the eye. It is composed of five layers: epithelium, Bowman's layer, stroma, Descemet's membrane and endothelium. The maintenance of its structure and transparency are determined by the functions of the different cell types populating each layer. Attempts to regenerate corneal tissue and understand disease conditions requires knowledge of how cel…	[{"db": "pubmed", "id": "34741068"}]	12	6569662	1970898600	743915553	2021-10-25 00:01:05	150	0
SRR16541668	PRJNA773783	1.994	RNA-Seq	cDNA	Illumina NovaSeq 6000	GSM5651517	Homo sapiens	SRX12744130	GSM5651517: 04-Stroma; Homo sapiens; RNA-Seq	GSM5651517	TRANSCRIPTOMIC	PAIRED	ILLUMINA	MERLN Institute	SRP342752	GSE186433	GSE186433	MERLN Institute						Vanessa LaPointe	v.lapointe@maastrichtuniversity.nl		GSM5651517	SRS10692065	SAMN22512884	04-Stroma	Cornea	04	female	48	cornea	Stroma	missing	missing	Single cell transcriptomics reveal the heterogeneity of the human cornea to identify novel markers of the limbus and stroma		The cornea is the clear window that lets light into the eye. It is composed of five layers: epithelium, Bowman's layer, stroma, Descemet's membrane and endothelium. The maintenance of its structure and transparency are determined by the functions of the different cell types populating each layer. Attempts to regenerate corneal tissue and understand disease conditions requires knowledge of how cel…	[{"db": "pubmed", "id": "34741068"}]	12	6647884	1994365200	752857249	2021-10-25 00:01:05	150	0
SRR16541669	PRJNA773783	1.897	RNA-Seq	cDNA	Illumina NovaSeq 6000	GSM5651517	Homo sapiens	SRX12744130	GSM5651517: 04-Stroma; Homo sapiens; RNA-Seq	GSM5651517	TRANSCRIPTOMIC	PAIRED	ILLUMINA	MERLN Institute	SRP342752	GSE186433	GSE186433	MERLN Institute						Vanessa LaPointe	v.lapointe@maastrichtuniversity.nl		GSM5651517	SRS10692065	SAMN22512884	04-Stroma	Cornea	04	female	48	cornea	Stroma	missing	missing	Single cell transcriptomics reveal the heterogeneity of the human cornea to identify novel markers of the limbus and stroma		The cornea is the clear window that lets light into the eye. It is composed of five layers: epithelium, Bowman's layer, stroma, Descemet's membrane and endothelium. The maintenance of its structure and transparency are determined by the functions of the different cell types populating each layer. Attempts to regenerate corneal tissue and understand disease conditions requires knowledge of how cel…	[{"db": "pubmed", "id": "34741068"}]	12	6322913	1896873900	724015474	2021-10-25 00:01:05	150	0
SRR16541670	PRJNA773783	1.978	RNA-Seq	cDNA	Illumina NovaSeq 6000	GSM5651517	Homo sapiens	SRX12744130	GSM5651517: 04-Stroma; Homo sapiens; RNA-Seq	GSM5651517	TRANSCRIPTOMIC	PAIRED	ILLUMINA	MERLN Institute	SRP342752	GSE186433	GSE186433	MERLN Institute						Vanessa LaPointe	v.lapointe@maastrichtuniversity.nl		GSM5651517	SRS10692065	SAMN22512884	04-Stroma	Cornea	04	female	48	cornea	Stroma	missing	missing	Single cell transcriptomics reveal the heterogeneity of the human cornea to identify novel markers of the limbus and stroma		The cornea is the clear window that lets light into the eye. It is composed of five layers: epithelium, Bowman's layer, stroma, Descemet's membrane and endothelium. The maintenance of its structure and transparency are determined by the functions of the different cell types populating each layer. Attempts to regenerate corneal tissue and understand disease conditions requires knowledge of how cel…	[{"db": "pubmed", "id": "34741068"}]	12	6592508	1977752400	748573190	2021-10-25 00:01:05	150	0
SRR16541671	PRJNA773783	1.873	RNA-Seq	cDNA	Illumina NovaSeq 6000	GSM5651517	Homo sapiens	SRX12744130	GSM5651517: 04-Stroma; Homo sapiens; RNA-Seq	GSM5651517	TRANSCRIPTOMIC	PAIRED	ILLUMINA	MERLN Institute	SRP342752	GSE186433	GSE186433	MERLN Institute						Vanessa LaPointe	v.lapointe@maastrichtuniversity.nl		GSM5651517	SRS10692065	SAMN22512884	04-Stroma	Cornea	04	female	48	cornea	Stroma	missing	missing	Single cell transcriptomics reveal the heterogeneity of the human cornea to identify novel markers of the limbus and stroma		The cornea is the clear window that lets light into the eye. It is composed of five layers: epithelium, Bowman's layer, stroma, Descemet's membrane and endothelium. The maintenance of its structure and transparency are determined by the functions of the different cell types populating each layer. Attempts to regenerate corneal tissue and understand disease conditions requires knowledge of how cel…	[{"db": "pubmed", "id": "34741068"}]	12	6244785	1873435500	715181597	2021-10-25 00:01:05	150	0
SRR16541672	PRJNA773783	1.956	RNA-Seq	cDNA	Illumina NovaSeq 6000	GSM5651517	Homo sapiens	SRX12744130	GSM5651517: 04-Stroma; Homo sapiens; RNA-Seq	GSM5651517	TRANSCRIPTOMIC	PAIRED	ILLUMINA	MERLN Institute	SRP342752	GSE186433	GSE186433	MERLN Institute						Vanessa LaPointe	v.lapointe@maastrichtuniversity.nl		GSM5651517	SRS10692065	SAMN22512884	04-Stroma	Cornea	04	female	48	cornea	Stroma	missing	missing	Single cell transcriptomics reveal the heterogeneity of the human cornea to identify novel markers of the limbus and stroma		The cornea is the clear window that lets light into the eye. It is composed of five layers: epithelium, Bowman's layer, stroma, Descemet's membrane and endothelium. The maintenance of its structure and transparency are determined by the functions of the different cell types populating each layer. Attempts to regenerate corneal tissue and understand disease conditions requires knowledge of how cel…	[{"db": "pubmed", "id": "34741068"}]	12	6519866	1955959800	740170415	2021-10-25 00:01:05	150	0
SRR16541673	PRJNA773783	1.663	RNA-Seq	cDNA	Illumina NovaSeq 6000	GSM5651517	Homo sapiens	SRX12744130	GSM5651517: 04-Stroma; Homo sapiens; RNA-Seq	GSM5651517	TRANSCRIPTOMIC	PAIRED	ILLUMINA	MERLN Institute	SRP342752	GSE186433	GSE186433	MERLN Institute						Vanessa LaPointe	v.lapointe@maastrichtuniversity.nl		GSM5651517	SRS10692065	SAMN22512884	04-Stroma	Cornea	04	female	48	cornea	Stroma	missing	missing	Single cell transcriptomics reveal the heterogeneity of the human cornea to identify novel markers of the limbus and stroma		The cornea is the clear window that lets light into the eye. It is composed of five layers: epithelium, Bowman's layer, stroma, Descemet's membrane and endothelium. The maintenance of its structure and transparency are determined by the functions of the different cell types populating each layer. Attempts to regenerate corneal tissue and understand disease conditions requires knowledge of how cel…	[{"db": "pubmed", "id": "34741068"}]	12	5544847	1663454100	630863320	2021-10-25 00:01:05	150	0
SRR16541674	PRJNA773783	1.578	RNA-Seq	cDNA	Illumina NovaSeq 6000	GSM5651517	Homo sapiens	SRX12744130	GSM5651517: 04-Stroma; Homo sapiens; RNA-Seq	GSM5651517	TRANSCRIPTOMIC	PAIRED	ILLUMINA	MERLN Institute	SRP342752	GSE186433	GSE186433	MERLN Institute						Vanessa LaPointe	v.lapointe@maastrichtuniversity.nl		GSM5651517	SRS10692065	SAMN22512884	04-Stroma	Cornea	04	female	48	cornea	Stroma	missing	missing	Single cell transcriptomics reveal the heterogeneity of the human cornea to identify novel markers of the limbus and stroma		The cornea is the clear window that lets light into the eye. It is composed of five layers: epithelium, Bowman's layer, stroma, Descemet's membrane and endothelium. The maintenance of its structure and transparency are determined by the functions of the different cell types populating each layer. Attempts to regenerate corneal tissue and understand disease conditions requires knowledge of how cel…	[{"db": "pubmed", "id": "34741068"}]	12	5260185	1578055500	604962826	2021-10-25 00:01:05	150	0
SRR16541675	PRJNA773783	1.647	RNA-Seq	cDNA	Illumina NovaSeq 6000	GSM5651517	Homo sapiens	SRX12744130	GSM5651517: 04-Stroma; Homo sapiens; RNA-Seq	GSM5651517	TRANSCRIPTOMIC	PAIRED	ILLUMINA	MERLN Institute	SRP342752	GSE186433	GSE186433	MERLN Institute						Vanessa LaPointe	v.lapointe@maastrichtuniversity.nl		GSM5651517	SRS10692065	SAMN22512884	04-Stroma	Cornea	04	female	48	cornea	Stroma	missing	missing	Single cell transcriptomics reveal the heterogeneity of the human cornea to identify novel markers of the limbus and stroma		The cornea is the clear window that lets light into the eye. It is composed of five layers: epithelium, Bowman's layer, stroma, Descemet's membrane and endothelium. The maintenance of its structure and transparency are determined by the functions of the different cell types populating each layer. Attempts to regenerate corneal tissue and understand disease conditions requires knowledge of how cel…	[{"db": "pubmed", "id": "34741068"}]	12	5491062	1647318600	626469426	2021-10-25 00:01:05	150	0
SRR16541676	PRJNA773783	0.025	RNA-Seq	cDNA	Illumina NovaSeq 6000	GSM5651517	Homo sapiens	SRX12744130	GSM5651517: 04-Stroma; Homo sapiens; RNA-Seq	GSM5651517	TRANSCRIPTOMIC	PAIRED	ILLUMINA	MERLN Institute	SRP342752	GSE186433	GSE186433	MERLN Institute						Vanessa LaPointe	v.lapointe@maastrichtuniversity.nl		GSM5651517	SRS10692065	SAMN22512884	04-Stroma	Cornea	04	female	48	cornea	Stroma	missing	missing	Single cell transcriptomics reveal the heterogeneity of the human cornea to identify novel markers of the limbus and stroma		The cornea is the clear window that lets light into the eye. It is composed of five layers: epithelium, Bowman's layer, stroma, Descemet's membrane and endothelium. The maintenance of its structure and transparency are determined by the functions of the different cell types populating each layer. Attempts to regenerate corneal tissue and understand disease conditions requires knowledge of how cel…	[{"db": "pubmed", "id": "34741068"}]	12	82581	24774300	9572010	2021-10-25 00:01:05	150	0
SRR16541677	PRJNA773783	0.024	RNA-Seq	cDNA	Illumina NovaSeq 6000	GSM5651517	Homo sapiens	SRX12744130	GSM5651517: 04-Stroma; Homo sapiens; RNA-Seq	GSM5651517	TRANSCRIPTOMIC	PAIRED	ILLUMINA	MERLN Institute	SRP342752	GSE186433	GSE186433	MERLN Institute						Vanessa LaPointe	v.lapointe@maastrichtuniversity.nl		GSM5651517	SRS10692065	SAMN22512884	04-Stroma	Cornea	04	female	48	cornea	Stroma	missing	missing	Single cell transcriptomics reveal the heterogeneity of the human cornea to identify novel markers of the limbus and stroma		The cornea is the clear window that lets light into the eye. It is composed of five layers: epithelium, Bowman's layer, stroma, Descemet's membrane and endothelium. The maintenance of its structure and transparency are determined by the functions of the different cell types populating each layer. Attempts to regenerate corneal tissue and understand disease conditions requires knowledge of how cel…	[{"db": "pubmed", "id": "34741068"}]	12	78468	23540400	9194029	2021-10-25 00:01:05	150	0
SRR16541678	PRJNA773783	0.025	RNA-Seq	cDNA	Illumina NovaSeq 6000	GSM5651517	Homo sapiens	SRX12744130	GSM5651517: 04-Stroma; Homo sapiens; RNA-Seq	GSM5651517	TRANSCRIPTOMIC	PAIRED	ILLUMINA	MERLN Institute	SRP342752	GSE186433	GSE186433	MERLN Institute						Vanessa LaPointe	v.lapointe@maastrichtuniversity.nl		GSM5651517	SRS10692065	SAMN22512884	04-Stroma	Cornea	04	female	48	cornea	Stroma	missing	missing	Single cell transcriptomics reveal the heterogeneity of the human cornea to identify novel markers of the limbus and stroma		The cornea is the clear window that lets light into the eye. It is composed of five layers: epithelium, Bowman's layer, stroma, Descemet's membrane and endothelium. The maintenance of its structure and transparency are determined by the functions of the different cell types populating each layer. Attempts to regenerate corneal tissue and understand disease conditions requires knowledge of how cel…	[{"db": "pubmed", "id": "34741068"}]	12	82042	24612600	9534826	2021-10-25 00:01:05	150	0
SRR16541679	PRJNA773783	0.89	RNA-Seq	cDNA	Illumina NovaSeq 6000	GSM5651516	Homo sapiens	SRX12744129	GSM5651516: 04-Epithelium; Homo sapiens; RNA-Seq	GSM5651516	TRANSCRIPTOMIC	PAIRED	ILLUMINA	MERLN Institute	SRP342752	GSE186433	GSE186433	MERLN Institute						Vanessa LaPointe	v.lapointe@maastrichtuniversity.nl		GSM5651516	SRS10692064	SAMN22512885	04-Epithelium	Cornea	04	female	48	cornea	Epithelium	missing	missing	Single cell transcriptomics reveal the heterogeneity of the human cornea to identify novel markers of the limbus and stroma		The cornea is the clear window that lets light into the eye. It is composed of five layers: epithelium, Bowman's layer, stroma, Descemet's membrane and endothelium. The maintenance of its structure and transparency are determined by the functions of the different cell types populating each layer. Attempts to regenerate corneal tissue and understand disease conditions requires knowledge of how cel…	[{"db": "pubmed", "id": "34741068"}]	12	2965711	889713300	334409911	2021-10-25 00:01:05	150	0
SRR16541680	PRJNA773783	0.895	RNA-Seq	cDNA	Illumina NovaSeq 6000	GSM5651516	Homo sapiens	SRX12744129	GSM5651516: 04-Epithelium; Homo sapiens; RNA-Seq	GSM5651516	TRANSCRIPTOMIC	PAIRED	ILLUMINA	MERLN Institute	SRP342752	GSE186433	GSE186433	MERLN Institute						Vanessa LaPointe	v.lapointe@maastrichtuniversity.nl		GSM5651516	SRS10692064	SAMN22512885	04-Epithelium	Cornea	04	female	48	cornea	Epithelium	missing	missing	Single cell transcriptomics reveal the heterogeneity of the human cornea to identify novel markers of the limbus and stroma		The cornea is the clear window that lets light into the eye. It is composed of five layers: epithelium, Bowman's layer, stroma, Descemet's membrane and endothelium. The maintenance of its structure and transparency are determined by the functions of the different cell types populating each layer. Attempts to regenerate corneal tissue and understand disease conditions requires knowledge of how cel…	[{"db": "pubmed", "id": "34741068"}]	12	2983104	894931200	336379990	2021-10-25 00:01:05	150	0
SRR16541681	PRJNA773783	0.85	RNA-Seq	cDNA	Illumina NovaSeq 6000	GSM5651516	Homo sapiens	SRX12744129	GSM5651516: 04-Epithelium; Homo sapiens; RNA-Seq	GSM5651516	TRANSCRIPTOMIC	PAIRED	ILLUMINA	MERLN Institute	SRP342752	GSE186433	GSE186433	MERLN Institute						Vanessa LaPointe	v.lapointe@maastrichtuniversity.nl		GSM5651516	SRS10692064	SAMN22512885	04-Epithelium	Cornea	04	female	48	cornea	Epithelium	missing	missing	Single cell transcriptomics reveal the heterogeneity of the human cornea to identify novel markers of the limbus and stroma		The cornea is the clear window that lets light into the eye. It is composed of five layers: epithelium, Bowman's layer, stroma, Descemet's membrane and endothelium. The maintenance of its structure and transparency are determined by the functions of the different cell types populating each layer. Attempts to regenerate corneal tissue and understand disease conditions requires knowledge of how cel…	[{"db": "pubmed", "id": "34741068"}]	12	2832369	849710700	323088419	2021-10-25 00:01:05	150	0
SRR16541682	PRJNA773783	0.885	RNA-Seq	cDNA	Illumina NovaSeq 6000	GSM5651516	Homo sapiens	SRX12744129	GSM5651516: 04-Epithelium; Homo sapiens; RNA-Seq	GSM5651516	TRANSCRIPTOMIC	PAIRED	ILLUMINA	MERLN Institute	SRP342752	GSE186433	GSE186433	MERLN Institute						Vanessa LaPointe	v.lapointe@maastrichtuniversity.nl		GSM5651516	SRS10692064	SAMN22512885	04-Epithelium	Cornea	04	female	48	cornea	Epithelium	missing	missing	Single cell transcriptomics reveal the heterogeneity of the human cornea to identify novel markers of the limbus and stroma		The cornea is the clear window that lets light into the eye. It is composed of five layers: epithelium, Bowman's layer, stroma, Descemet's membrane and endothelium. The maintenance of its structure and transparency are determined by the functions of the different cell types populating each layer. Attempts to regenerate corneal tissue and understand disease conditions requires knowledge of how cel…	[{"db": "pubmed", "id": "34741068"}]	12	2950342	885102600	333493927	2021-10-25 00:01:05	150	0
SRR16541683	PRJNA773783	0.852	RNA-Seq	cDNA	Illumina NovaSeq 6000	GSM5651516	Homo sapiens	SRX12744129	GSM5651516: 04-Epithelium; Homo sapiens; RNA-Seq	GSM5651516	TRANSCRIPTOMIC	PAIRED	ILLUMINA	MERLN Institute	SRP342752	GSE186433	GSE186433	MERLN Institute						Vanessa LaPointe	v.lapointe@maastrichtuniversity.nl		GSM5651516	SRS10692064	SAMN22512885	04-Epithelium	Cornea	04	female	48	cornea	Epithelium	missing	missing	Single cell transcriptomics reveal the heterogeneity of the human cornea to identify novel markers of the limbus and stroma		The cornea is the clear window that lets light into the eye. It is composed of five layers: epithelium, Bowman's layer, stroma, Descemet's membrane and endothelium. The maintenance of its structure and transparency are determined by the functions of the different cell types populating each layer. Attempts to regenerate corneal tissue and understand disease conditions requires knowledge of how cel…	[{"db": "pubmed", "id": "34741068"}]	12	2841311	852393300	324011213	2021-10-25 00:01:05	150	0
SRR16541684	PRJNA773783	0.883	RNA-Seq	cDNA	Illumina NovaSeq 6000	GSM5651516	Homo sapiens	SRX12744129	GSM5651516: 04-Epithelium; Homo sapiens; RNA-Seq	GSM5651516	TRANSCRIPTOMIC	PAIRED	ILLUMINA	MERLN Institute	SRP342752	GSE186433	GSE186433	MERLN Institute						Vanessa LaPointe	v.lapointe@maastrichtuniversity.nl		GSM5651516	SRS10692064	SAMN22512885	04-Epithelium	Cornea	04	female	48	cornea	Epithelium	missing	missing	Single cell transcriptomics reveal the heterogeneity of the human cornea to identify novel markers of the limbus and stroma		The cornea is the clear window that lets light into the eye. It is composed of five layers: epithelium, Bowman's layer, stroma, Descemet's membrane and endothelium. The maintenance of its structure and transparency are determined by the functions of the different cell types populating each layer. Attempts to regenerate corneal tissue and understand disease conditions requires knowledge of how cel…	[{"db": "pubmed", "id": "34741068"}]	12	2943277	882983100	332744776	2021-10-25 00:01:05	150	0
SRR16541685	PRJNA773783	0.84	RNA-Seq	cDNA	Illumina NovaSeq 6000	GSM5651516	Homo sapiens	SRX12744129	GSM5651516: 04-Epithelium; Homo sapiens; RNA-Seq	GSM5651516	TRANSCRIPTOMIC	PAIRED	ILLUMINA	MERLN Institute	SRP342752	GSE186433	GSE186433	MERLN Institute						Vanessa LaPointe	v.lapointe@maastrichtuniversity.nl		GSM5651516	SRS10692064	SAMN22512885	04-Epithelium	Cornea	04	female	48	cornea	Epithelium	missing	missing	Single cell transcriptomics reveal the heterogeneity of the human cornea to identify novel markers of the limbus and stroma		The cornea is the clear window that lets light into the eye. It is composed of five layers: epithelium, Bowman's layer, stroma, Descemet's membrane and endothelium. The maintenance of its structure and transparency are determined by the functions of the different cell types populating each layer. Attempts to regenerate corneal tissue and understand disease conditions requires knowledge of how cel…	[{"db": "pubmed", "id": "34741068"}]	12	2798495	839548500	331822411	2021-10-25 00:01:05	150	0
SRR16541686	PRJNA773783	0.797	RNA-Seq	cDNA	Illumina NovaSeq 6000	GSM5651516	Homo sapiens	SRX12744129	GSM5651516: 04-Epithelium; Homo sapiens; RNA-Seq	GSM5651516	TRANSCRIPTOMIC	PAIRED	ILLUMINA	MERLN Institute	SRP342752	GSE186433	GSE186433	MERLN Institute						Vanessa LaPointe	v.lapointe@maastrichtuniversity.nl		GSM5651516	SRS10692064	SAMN22512885	04-Epithelium	Cornea	04	female	48	cornea	Epithelium	missing	missing	Single cell transcriptomics reveal the heterogeneity of the human cornea to identify novel markers of the limbus and stroma		The cornea is the clear window that lets light into the eye. It is composed of five layers: epithelium, Bowman's layer, stroma, Descemet's membrane and endothelium. The maintenance of its structure and transparency are determined by the functions of the different cell types populating each layer. Attempts to regenerate corneal tissue and understand disease conditions requires knowledge of how cel…	[{"db": "pubmed", "id": "34741068"}]	12	2658185	797455500	319089729	2021-10-25 00:01:05	150	0
SRR16541687	PRJNA773783	0.834	RNA-Seq	cDNA	Illumina NovaSeq 6000	GSM5651516	Homo sapiens	SRX12744129	GSM5651516: 04-Epithelium; Homo sapiens; RNA-Seq	GSM5651516	TRANSCRIPTOMIC	PAIRED	ILLUMINA	MERLN Institute	SRP342752	GSE186433	GSE186433	MERLN Institute						Vanessa LaPointe	v.lapointe@maastrichtuniversity.nl		GSM5651516	SRS10692064	SAMN22512885	04-Epithelium	Cornea	04	female	48	cornea	Epithelium	missing	missing	Single cell transcriptomics reveal the heterogeneity of the human cornea to identify novel markers of the limbus and stroma		The cornea is the clear window that lets light into the eye. It is composed of five layers: epithelium, Bowman's layer, stroma, Descemet's membrane and endothelium. The maintenance of its structure and transparency are determined by the functions of the different cell types populating each layer. Attempts to regenerate corneal tissue and understand disease conditions requires knowledge of how cel…	[{"db": "pubmed", "id": "34741068"}]	12	2780627	834188100	331231830	2021-10-25 00:01:05	150	0
SRR16541688	PRJNA773783	0.687	RNA-Seq	cDNA	Illumina NovaSeq 6000	GSM5651516	Homo sapiens	SRX12744129	GSM5651516: 04-Epithelium; Homo sapiens; RNA-Seq	GSM5651516	TRANSCRIPTOMIC	PAIRED	ILLUMINA	MERLN Institute	SRP342752	GSE186433	GSE186433	MERLN Institute						Vanessa LaPointe	v.lapointe@maastrichtuniversity.nl		GSM5651516	SRS10692064	SAMN22512885	04-Epithelium	Cornea	04	female	48	cornea	Epithelium	missing	missing	Single cell transcriptomics reveal the heterogeneity of the human cornea to identify novel markers of the limbus and stroma		The cornea is the clear window that lets light into the eye. It is composed of five layers: epithelium, Bowman's layer, stroma, Descemet's membrane and endothelium. The maintenance of its structure and transparency are determined by the functions of the different cell types populating each layer. Attempts to regenerate corneal tissue and understand disease conditions requires knowledge of how cel…	[{"db": "pubmed", "id": "34741068"}]	12	2289013	686703900	259038174	2021-10-25 00:01:05	150	0
SRR16541689	PRJNA773783	0.657	RNA-Seq	cDNA	Illumina NovaSeq 6000	GSM5651516	Homo sapiens	SRX12744129	GSM5651516: 04-Epithelium; Homo sapiens; RNA-Seq	GSM5651516	TRANSCRIPTOMIC	PAIRED	ILLUMINA	MERLN Institute	SRP342752	GSE186433	GSE186433	MERLN Institute						Vanessa LaPointe	v.lapointe@maastrichtuniversity.nl		GSM5651516	SRS10692064	SAMN22512885	04-Epithelium	Cornea	04	female	48	cornea	Epithelium	missing	missing	Single cell transcriptomics reveal the heterogeneity of the human cornea to identify novel markers of the limbus and stroma		The cornea is the clear window that lets light into the eye. It is composed of five layers: epithelium, Bowman's layer, stroma, Descemet's membrane and endothelium. The maintenance of its structure and transparency are determined by the functions of the different cell types populating each layer. Attempts to regenerate corneal tissue and understand disease conditions requires knowledge of how cel…	[{"db": "pubmed", "id": "34741068"}]	12	2191516	657454800	250812068	2021-10-25 00:01:05	150	0
SRR16541690	PRJNA773783	0.682	RNA-Seq	cDNA	Illumina NovaSeq 6000	GSM5651516	Homo sapiens	SRX12744129	GSM5651516: 04-Epithelium; Homo sapiens; RNA-Seq	GSM5651516	TRANSCRIPTOMIC	PAIRED	ILLUMINA	MERLN Institute	SRP342752	GSE186433	GSE186433	MERLN Institute						Vanessa LaPointe	v.lapointe@maastrichtuniversity.nl		GSM5651516	SRS10692064	SAMN22512885	04-Epithelium	Cornea	04	female	48	cornea	Epithelium	missing	missing	Single cell transcriptomics reveal the heterogeneity of the human cornea to identify novel markers of the limbus and stroma		The cornea is the clear window that lets light into the eye. It is composed of five layers: epithelium, Bowman's layer, stroma, Descemet's membrane and endothelium. The maintenance of its structure and transparency are determined by the functions of the different cell types populating each layer. Attempts to regenerate corneal tissue and understand disease conditions requires knowledge of how cel…	[{"db": "pubmed", "id": "34741068"}]	12	2273205	681961500	257988842	2021-10-25 00:01:05	150	0
SRR16541691	PRJNA773783	1.112	RNA-Seq	cDNA	Illumina NovaSeq 6000	GSM5651509	Homo sapiens	SRX12744128	GSM5651509: 01-Epithelium; Homo sapiens; RNA-Seq	GSM5651509	TRANSCRIPTOMIC	PAIRED	ILLUMINA	MERLN Institute	SRP342752	GSE186433	GSE186433	MERLN Institute						Vanessa LaPointe	v.lapointe@maastrichtuniversity.nl		GSM5651509	SRS10692063	SAMN22512892	01-Epithelium	Cornea	01	female	62	cornea	Epithelium	missing	missing	Single cell transcriptomics reveal the heterogeneity of the human cornea to identify novel markers of the limbus and stroma		The cornea is the clear window that lets light into the eye. It is composed of five layers: epithelium, Bowman's layer, stroma, Descemet's membrane and endothelium. The maintenance of its structure and transparency are determined by the functions of the different cell types populating each layer. Attempts to regenerate corneal tissue and understand disease conditions requires knowledge of how cel…	[{"db": "pubmed", "id": "34741068"}]	12	3705944	1111783200	422985120	2021-10-25 00:01:05	150	0
SRR16541692	PRJNA773783	1.582	RNA-Seq	cDNA	Illumina NovaSeq 6000	GSM5651509	Homo sapiens	SRX12744128	GSM5651509: 01-Epithelium; Homo sapiens; RNA-Seq	GSM5651509	TRANSCRIPTOMIC	PAIRED	ILLUMINA	MERLN Institute	SRP342752	GSE186433	GSE186433	MERLN Institute						Vanessa LaPointe	v.lapointe@maastrichtuniversity.nl		GSM5651509	SRS10692063	SAMN22512892	01-Epithelium	Cornea	01	female	62	cornea	Epithelium	missing	missing	Single cell transcriptomics reveal the heterogeneity of the human cornea to identify novel markers of the limbus and stroma		The cornea is the clear window that lets light into the eye. It is composed of five layers: epithelium, Bowman's layer, stroma, Descemet's membrane and endothelium. The maintenance of its structure and transparency are determined by the functions of the different cell types populating each layer. Attempts to regenerate corneal tissue and understand disease conditions requires knowledge of how cel…	[{"db": "pubmed", "id": "34741068"}]	12	5274796	1582438800	602236459	2021-10-25 00:01:05	150	0
SRR16541693	PRJNA773783	1.506	RNA-Seq	cDNA	Illumina NovaSeq 6000	GSM5651509	Homo sapiens	SRX12744128	GSM5651509: 01-Epithelium; Homo sapiens; RNA-Seq	GSM5651509	TRANSCRIPTOMIC	PAIRED	ILLUMINA	MERLN Institute	SRP342752	GSE186433	GSE186433	MERLN Institute						Vanessa LaPointe	v.lapointe@maastrichtuniversity.nl		GSM5651509	SRS10692063	SAMN22512892	01-Epithelium	Cornea	01	female	62	cornea	Epithelium	missing	missing	Single cell transcriptomics reveal the heterogeneity of the human cornea to identify novel markers of the limbus and stroma		The cornea is the clear window that lets light into the eye. It is composed of five layers: epithelium, Bowman's layer, stroma, Descemet's membrane and endothelium. The maintenance of its structure and transparency are determined by the functions of the different cell types populating each layer. Attempts to regenerate corneal tissue and understand disease conditions requires knowledge of how cel…	[{"db": "pubmed", "id": "34741068"}]	12	5021642	1506492600	579790569	2021-10-25 00:01:05	150	0
SRR16541694	PRJNA773783	1.575	RNA-Seq	cDNA	Illumina NovaSeq 6000	GSM5651509	Homo sapiens	SRX12744128	GSM5651509: 01-Epithelium; Homo sapiens; RNA-Seq	GSM5651509	TRANSCRIPTOMIC	PAIRED	ILLUMINA	MERLN Institute	SRP342752	GSE186433	GSE186433	MERLN Institute						Vanessa LaPointe	v.lapointe@maastrichtuniversity.nl		GSM5651509	SRS10692063	SAMN22512892	01-Epithelium	Cornea	01	female	62	cornea	Epithelium	missing	missing	Single cell transcriptomics reveal the heterogeneity of the human cornea to identify novel markers of the limbus and stroma		The cornea is the clear window that lets light into the eye. It is composed of five layers: epithelium, Bowman's layer, stroma, Descemet's membrane and endothelium. The maintenance of its structure and transparency are determined by the functions of the different cell types populating each layer. Attempts to regenerate corneal tissue and understand disease conditions requires knowledge of how cel…	[{"db": "pubmed", "id": "34741068"}]	12	5248777	1574633100	601128396	2021-10-25 00:01:05	150	0
SRR16541695	PRJNA773783	1.066	RNA-Seq	cDNA	Illumina NovaSeq 6000	GSM5651509	Homo sapiens	SRX12744128	GSM5651509: 01-Epithelium; Homo sapiens; RNA-Seq	GSM5651509	TRANSCRIPTOMIC	PAIRED	ILLUMINA	MERLN Institute	SRP342752	GSE186433	GSE186433	MERLN Institute						Vanessa LaPointe	v.lapointe@maastrichtuniversity.nl		GSM5651509	SRS10692063	SAMN22512892	01-Epithelium	Cornea	01	female	62	cornea	Epithelium	missing	missing	Single cell transcriptomics reveal the heterogeneity of the human cornea to identify novel markers of the limbus and stroma		The cornea is the clear window that lets light into the eye. It is composed of five layers: epithelium, Bowman's layer, stroma, Descemet's membrane and endothelium. The maintenance of its structure and transparency are determined by the functions of the different cell types populating each layer. Attempts to regenerate corneal tissue and understand disease conditions requires knowledge of how cel…	[{"db": "pubmed", "id": "34741068"}]	12	3552143	1065642900	410009221	2021-10-25 00:01:05	150	0
SRR16541696	PRJNA773783	1.105	RNA-Seq	cDNA	Illumina NovaSeq 6000	GSM5651509	Homo sapiens	SRX12744128	GSM5651509: 01-Epithelium; Homo sapiens; RNA-Seq	GSM5651509	TRANSCRIPTOMIC	PAIRED	ILLUMINA	MERLN Institute	SRP342752	GSE186433	GSE186433	MERLN Institute						Vanessa LaPointe	v.lapointe@maastrichtuniversity.nl		GSM5651509	SRS10692063	SAMN22512892	01-Epithelium	Cornea	01	female	62	cornea	Epithelium	missing	missing	Single cell transcriptomics reveal the heterogeneity of the human cornea to identify novel markers of the limbus and stroma		The cornea is the clear window that lets light into the eye. It is composed of five layers: epithelium, Bowman's layer, stroma, Descemet's membrane and endothelium. The maintenance of its structure and transparency are determined by the functions of the different cell types populating each layer. Attempts to regenerate corneal tissue and understand disease conditions requires knowledge of how cel…	[{"db": "pubmed", "id": "34741068"}]	12	3684060	1105218000	421797075	2021-10-25 00:01:05	150	0
SRR16541697	PRJNA773783	1.277	RNA-Seq	cDNA	Illumina NovaSeq 6000	GSM5651509	Homo sapiens	SRX12744128	GSM5651509: 01-Epithelium; Homo sapiens; RNA-Seq	GSM5651509	TRANSCRIPTOMIC	PAIRED	ILLUMINA	MERLN Institute	SRP342752	GSE186433	GSE186433	MERLN Institute						Vanessa LaPointe	v.lapointe@maastrichtuniversity.nl		GSM5651509	SRS10692063	SAMN22512892	01-Epithelium	Cornea	01	female	62	cornea	Epithelium	missing	missing	Single cell transcriptomics reveal the heterogeneity of the human cornea to identify novel markers of the limbus and stroma		The cornea is the clear window that lets light into the eye. It is composed of five layers: epithelium, Bowman's layer, stroma, Descemet's membrane and endothelium. The maintenance of its structure and transparency are determined by the functions of the different cell types populating each layer. Attempts to regenerate corneal tissue and understand disease conditions requires knowledge of how cel…	[{"db": "pubmed", "id": "34741068"}]	12	4255235	1276570500	483632888	2021-10-25 00:01:05	150	0
SRR16541698	PRJNA773783	1.213	RNA-Seq	cDNA	Illumina NovaSeq 6000	GSM5651509	Homo sapiens	SRX12744128	GSM5651509: 01-Epithelium; Homo sapiens; RNA-Seq	GSM5651509	TRANSCRIPTOMIC	PAIRED	ILLUMINA	MERLN Institute	SRP342752	GSE186433	GSE186433	MERLN Institute						Vanessa LaPointe	v.lapointe@maastrichtuniversity.nl		GSM5651509	SRS10692063	SAMN22512892	01-Epithelium	Cornea	01	female	62	cornea	Epithelium	missing	missing	Single cell transcriptomics reveal the heterogeneity of the human cornea to identify novel markers of the limbus and stroma		The cornea is the clear window that lets light into the eye. It is composed of five layers: epithelium, Bowman's layer, stroma, Descemet's membrane and endothelium. The maintenance of its structure and transparency are determined by the functions of the different cell types populating each layer. Attempts to regenerate corneal tissue and understand disease conditions requires knowledge of how cel…	[{"db": "pubmed", "id": "34741068"}]	12	4044755	1213426500	465094123	2021-10-25 00:01:05	150	0
SRR16541699	PRJNA773783	1.268	RNA-Seq	cDNA	Illumina NovaSeq 6000	GSM5651509	Homo sapiens	SRX12744128	GSM5651509: 01-Epithelium; Homo sapiens; RNA-Seq	GSM5651509	TRANSCRIPTOMIC	PAIRED	ILLUMINA	MERLN Institute	SRP342752	GSE186433	GSE186433	MERLN Institute						Vanessa LaPointe	v.lapointe@maastrichtuniversity.nl		GSM5651509	SRS10692063	SAMN22512892	01-Epithelium	Cornea	01	female	62	cornea	Epithelium	missing	missing	Single cell transcriptomics reveal the heterogeneity of the human cornea to identify novel markers of the limbus and stroma		The cornea is the clear window that lets light into the eye. It is composed of five layers: epithelium, Bowman's layer, stroma, Descemet's membrane and endothelium. The maintenance of its structure and transparency are determined by the functions of the different cell types populating each layer. Attempts to regenerate corneal tissue and understand disease conditions requires knowledge of how cel…	[{"db": "pubmed", "id": "34741068"}]	12	4226493	1267947900	481733781	2021-10-25 00:01:05	150	0
SRR16541700	PRJNA773783	2.291	RNA-Seq	cDNA	Illumina NovaSeq 6000	GSM5651515	Homo sapiens	SRX12744139	GSM5651515: 03-Endothelium; Homo sapiens; RNA-Seq	GSM5651515	TRANSCRIPTOMIC	PAIRED	ILLUMINA	MERLN Institute	SRP342752	GSE186433	GSE186433	MERLN Institute						Vanessa LaPointe	v.lapointe@maastrichtuniversity.nl		GSM5651515	SRS10692074	SAMN22512886	03-Endothelium	Cornea	03	male	75	cornea	Endothelium	missing	missing	Single cell transcriptomics reveal the heterogeneity of the human cornea to identify novel markers of the limbus and stroma		The cornea is the clear window that lets light into the eye. It is composed of five layers: epithelium, Bowman's layer, stroma, Descemet's membrane and endothelium. The maintenance of its structure and transparency are determined by the functions of the different cell types populating each layer. Attempts to regenerate corneal tissue and understand disease conditions requires knowledge of how cel…	[{"db": "pubmed", "id": "34741068"}]	12	7636174	2290852200	869196260	2021-10-25 00:01:07	150	0
SRR16541701	PRJNA773783	2.189	RNA-Seq	cDNA	Illumina NovaSeq 6000	GSM5651515	Homo sapiens	SRX12744139	GSM5651515: 03-Endothelium; Homo sapiens; RNA-Seq	GSM5651515	TRANSCRIPTOMIC	PAIRED	ILLUMINA	MERLN Institute	SRP342752	GSE186433	GSE186433	MERLN Institute						Vanessa LaPointe	v.lapointe@maastrichtuniversity.nl		GSM5651515	SRS10692074	SAMN22512886	03-Endothelium	Cornea	03	male	75	cornea	Endothelium	missing	missing	Single cell transcriptomics reveal the heterogeneity of the human cornea to identify novel markers of the limbus and stroma		The cornea is the clear window that lets light into the eye. It is composed of five layers: epithelium, Bowman's layer, stroma, Descemet's membrane and endothelium. The maintenance of its structure and transparency are determined by the functions of the different cell types populating each layer. Attempts to regenerate corneal tissue and understand disease conditions requires knowledge of how cel…	[{"db": "pubmed", "id": "34741068"}]	12	7296005	2188801500	839679465	2021-10-25 00:01:07	150	0
SRR16541702	PRJNA773783	2.272	RNA-Seq	cDNA	Illumina NovaSeq 6000	GSM5651515	Homo sapiens	SRX12744139	GSM5651515: 03-Endothelium; Homo sapiens; RNA-Seq	GSM5651515	TRANSCRIPTOMIC	PAIRED	ILLUMINA	MERLN Institute	SRP342752	GSE186433	GSE186433	MERLN Institute						Vanessa LaPointe	v.lapointe@maastrichtuniversity.nl		GSM5651515	SRS10692074	SAMN22512886	03-Endothelium	Cornea	03	male	75	cornea	Endothelium	missing	missing	Single cell transcriptomics reveal the heterogeneity of the human cornea to identify novel markers of the limbus and stroma		The cornea is the clear window that lets light into the eye. It is composed of five layers: epithelium, Bowman's layer, stroma, Descemet's membrane and endothelium. The maintenance of its structure and transparency are determined by the functions of the different cell types populating each layer. Attempts to regenerate corneal tissue and understand disease conditions requires knowledge of how cel…	[{"db": "pubmed", "id": "34741068"}]	12	7574357	2272307100	864637700	2021-10-25 00:01:07	150	0
SRR17525680	PRJNA622520	39.116	RNA-Seq	cDNA	Illumina NovaSeq 6000		Homo sapiens	SRX13695671	GSM5795931: ICRH125; Homo sapiens; RNA-Seq		TRANSCRIPTOMIC	PAIRED	ILLUMINA	GEO, GEO, submission brokered by GEO,	SRP254906	GSE147903	GSE147903	NCBI						Geo Curators	geo-group@ncbi.nlm.nih.gov		GSM5795931	SRS11574518	SAMN24804361	Pancreatic Islets, ICRH125	Pancreatic Islets		male	29 years	Pancreas				A Platform to Define Cellular Targets of SARS-COV-2 Infection Using Human Pluripotent Stem Cell-Derived Cells and Organoids		The SARS-CoV-2 virus has already caused over a million COVID-19 cases and over fifty-thousand deaths globally. There is an urgent need to create novel models to study SARS-CoV-2 virus using human disease-relevant cells and tissues to understand key features of virus biology. We present a platform comprised of nine different cell and organoid derivatives from human pluripotent stem cells (hPSCs) r…	[]	1	328701806	39115514914	11956552046	2022-01-15 22:42:05	28	0
SRR19147435	PRJNA836496	6.619	RNA-Seq	cDNA	NextSeq 500	GSM6123998	Homo sapiens	SRX15214382	GSM6123998: NAc, Caudate, and Putamen [822P]; Homo sapiens; RNA-Seq	GSM6123998	TRANSCRIPTOMIC	PAIRED	ILLUMINA	UNIVERSITY OF PITTSBURGH	SRP374415	GSE202537	GSE202537	University of Pittsburgh						Melanie KÃ¶nigshoff	koenigshoffm@upmc.edu		GSM6123998	SRS12951946	SAMN28162178	NAc, Caudate, and Putamen [822P]	Putamen		male	28	Putamen				Diurnal alterations in gene expression across striatal subregions in psychosis		Background: Psychosis is a defining feature of schizophrenia and highly prevalent in bipolar disorder. Notably, individuals suffering with these illnesses also have major disruptions in sleep and circadian rhythms, and disturbances to sleep and circadian rhythms can precipitate or exacerbate psychotic symptoms. Psychosis is associated with the striatum, though no study to date has directly measur…	[{"db": "pubmed", "id": "36302706"}, {"db": "pubmed", "id": "40473621"}]	1	44129932	6619489800	2762942066	2022-08-31 00:24:21	75	0
SRR19147438	PRJNA836496	7.288	RNA-Seq	cDNA	NextSeq 500	GSM6123996	Homo sapiens	SRX15214380	GSM6123996: NAc, Caudate, and Putamen [739P]; Homo sapiens; RNA-Seq	GSM6123996	TRANSCRIPTOMIC	PAIRED	ILLUMINA	UNIVERSITY OF PITTSBURGH	SRP374415	GSE202537	GSE202537	University of Pittsburgh						Melanie KÃ¶nigshoff	koenigshoffm@upmc.edu		GSM6123996	SRS12951944	SAMN28162180	NAc, Caudate, and Putamen [739P]	Putamen		male	40	Putamen				Diurnal alterations in gene expression across striatal subregions in psychosis		Background: Psychosis is a defining feature of schizophrenia and highly prevalent in bipolar disorder. Notably, individuals suffering with these illnesses also have major disruptions in sleep and circadian rhythms, and disturbances to sleep and circadian rhythms can precipitate or exacerbate psychotic symptoms. Psychosis is associated with the striatum, though no study to date has directly measur…	[{"db": "pubmed", "id": "36302706"}, {"db": "pubmed", "id": "40473621"}]	1	48586004	7287900600	3059329969	2022-08-31 00:24:21	75	0
SRR19147440	PRJNA836496	7.259	RNA-Seq	cDNA	NextSeq 500	GSM6123994	Homo sapiens	SRX15214378	GSM6123994: NAc, Caudate, and Putamen [700P]; Homo sapiens; RNA-Seq	GSM6123994	TRANSCRIPTOMIC	PAIRED	ILLUMINA	UNIVERSITY OF PITTSBURGH	SRP374415	GSE202537	GSE202537	University of Pittsburgh						Melanie KÃ¶nigshoff	koenigshoffm@upmc.edu		GSM6123994	SRS12951942	SAMN28162182	NAc, Caudate, and Putamen [700P]	Putamen		male	42	Putamen				Diurnal alterations in gene expression across striatal subregions in psychosis		Background: Psychosis is a defining feature of schizophrenia and highly prevalent in bipolar disorder. Notably, individuals suffering with these illnesses also have major disruptions in sleep and circadian rhythms, and disturbances to sleep and circadian rhythms can precipitate or exacerbate psychotic symptoms. Psychosis is associated with the striatum, though no study to date has directly measur…	[{"db": "pubmed", "id": "36302706"}, {"db": "pubmed", "id": "40473621"}]	1	48392957	7258943550	3007990082	2022-08-31 00:24:21	75	0
SRR19147444	PRJNA836496	7.742	RNA-Seq	cDNA	NextSeq 500	GSM6123989	Homo sapiens	SRX15214373	GSM6123989: NAc, Caudate, and Putamen [604P]; Homo sapiens; RNA-Seq	GSM6123989	TRANSCRIPTOMIC	PAIRED	ILLUMINA	UNIVERSITY OF PITTSBURGH	SRP374415	GSE202537	GSE202537	University of Pittsburgh						Melanie KÃ¶nigshoff	koenigshoffm@upmc.edu		GSM6123989	SRS12951937	SAMN28162187	NAc, Caudate, and Putamen [604P]	Putamen		male	39	Putamen				Diurnal alterations in gene expression across striatal subregions in psychosis		Background: Psychosis is a defining feature of schizophrenia and highly prevalent in bipolar disorder. Notably, individuals suffering with these illnesses also have major disruptions in sleep and circadian rhythms, and disturbances to sleep and circadian rhythms can precipitate or exacerbate psychotic symptoms. Psychosis is associated with the striatum, though no study to date has directly measur…	[{"db": "pubmed", "id": "36302706"}, {"db": "pubmed", "id": "40473621"}]	1	51612219	7741832850	3256967875	2022-08-31 00:24:21	75	0
SRR19147445	PRJNA836496	7.49	RNA-Seq	cDNA	NextSeq 500	GSM6123992	Homo sapiens	SRX15214376	GSM6123992: NAc, Caudate, and Putamen [694P]; Homo sapiens; RNA-Seq	GSM6123992	TRANSCRIPTOMIC	PAIRED	ILLUMINA	UNIVERSITY OF PITTSBURGH	SRP374415	GSE202537	GSE202537	University of Pittsburgh						Melanie KÃ¶nigshoff	koenigshoffm@upmc.edu		GSM6123992	SRS12951940	SAMN28162184	NAc, Caudate, and Putamen [694P]	Putamen		male	38	Putamen				Diurnal alterations in gene expression across striatal subregions in psychosis		Background: Psychosis is a defining feature of schizophrenia and highly prevalent in bipolar disorder. Notably, individuals suffering with these illnesses also have major disruptions in sleep and circadian rhythms, and disturbances to sleep and circadian rhythms can precipitate or exacerbate psychotic symptoms. Psychosis is associated with the striatum, though no study to date has directly measur…	[{"db": "pubmed", "id": "36302706"}, {"db": "pubmed", "id": "40473621"}]	1	49932727	7489909050	3129383931	2022-08-31 00:24:21	75	0
SRR19147447	PRJNA836496	7.777	RNA-Seq	cDNA	NextSeq 500	GSM6123987	Homo sapiens	SRX15214371	GSM6123987: NAc, Caudate, and Putamen [1834P]; Homo sapiens; RNA-Seq	GSM6123987	TRANSCRIPTOMIC	PAIRED	ILLUMINA	UNIVERSITY OF PITTSBURGH	SRP374415	GSE202537	GSE202537	University of Pittsburgh						Melanie KÃ¶nigshoff	koenigshoffm@upmc.edu		GSM6123987	SRS12951935	SAMN28162189	NAc, Caudate, and Putamen [1834P]	Putamen		female	39	Putamen				Diurnal alterations in gene expression across striatal subregions in psychosis		Background: Psychosis is a defining feature of schizophrenia and highly prevalent in bipolar disorder. Notably, individuals suffering with these illnesses also have major disruptions in sleep and circadian rhythms, and disturbances to sleep and circadian rhythms can precipitate or exacerbate psychotic symptoms. Psychosis is associated with the striatum, though no study to date has directly measur…	[{"db": "pubmed", "id": "36302706"}, {"db": "pubmed", "id": "40473621"}]	1	51848941	7777341150	3298279581	2022-08-31 00:24:21	75	0
SRR19147449	PRJNA836496	7.943	RNA-Seq	cDNA	NextSeq 500	GSM6123985	Homo sapiens	SRX15214369	GSM6123985: NAc, Caudate, and Putamen [1789P]; Homo sapiens; RNA-Seq	GSM6123985	TRANSCRIPTOMIC	PAIRED	ILLUMINA	UNIVERSITY OF PITTSBURGH	SRP374415	GSE202537	GSE202537	University of Pittsburgh						Melanie KÃ¶nigshoff	koenigshoffm@upmc.edu		GSM6123985	SRS12951933	SAMN28162191	NAc, Caudate, and Putamen [1789P]	Putamen		female	53	Putamen				Diurnal alterations in gene expression across striatal subregions in psychosis		Background: Psychosis is a defining feature of schizophrenia and highly prevalent in bipolar disorder. Notably, individuals suffering with these illnesses also have major disruptions in sleep and circadian rhythms, and disturbances to sleep and circadian rhythms can precipitate or exacerbate psychotic symptoms. Psychosis is associated with the striatum, though no study to date has directly measur…	[{"db": "pubmed", "id": "36302706"}, {"db": "pubmed", "id": "40473621"}]	1	52954626	7943193900	3323328391	2022-08-31 00:24:21	75	0
SRR19147451	PRJNA836496	6.785	RNA-Seq	cDNA	NextSeq 500	GSM6123982	Homo sapiens	SRX15214366	GSM6123982: NAc, Caudate, and Putamen [1605P]; Homo sapiens; RNA-Seq	GSM6123982	TRANSCRIPTOMIC	PAIRED	ILLUMINA	UNIVERSITY OF PITTSBURGH	SRP374415	GSE202537	GSE202537	University of Pittsburgh						Melanie KÃ¶nigshoff	koenigshoffm@upmc.edu		GSM6123982	SRS12951930	SAMN28162194	NAc, Caudate, and Putamen [1605P]	Putamen		female	21	Putamen				Diurnal alterations in gene expression across striatal subregions in psychosis		Background: Psychosis is a defining feature of schizophrenia and highly prevalent in bipolar disorder. Notably, individuals suffering with these illnesses also have major disruptions in sleep and circadian rhythms, and disturbances to sleep and circadian rhythms can precipitate or exacerbate psychotic symptoms. Psychosis is associated with the striatum, though no study to date has directly measur…	[{"db": "pubmed", "id": "36302706"}, {"db": "pubmed", "id": "40473621"}]	1	45230940	6784641000	2843331801	2022-08-31 00:24:21	75	0
SRR19147452	PRJNA836496	6.959	RNA-Seq	cDNA	NextSeq 500	GSM6123981	Homo sapiens	SRX15214365	GSM6123981: NAc, Caudate, and Putamen [1598P]; Homo sapiens; RNA-Seq	GSM6123981	TRANSCRIPTOMIC	PAIRED	ILLUMINA	UNIVERSITY OF PITTSBURGH	SRP374415	GSE202537	GSE202537	University of Pittsburgh						Melanie KÃ¶nigshoff	koenigshoffm@upmc.edu		GSM6123981	SRS12951929	SAMN28162195	NAc, Caudate, and Putamen [1598P]	Putamen		male	50	Putamen				Diurnal alterations in gene expression across striatal subregions in psychosis		Background: Psychosis is a defining feature of schizophrenia and highly prevalent in bipolar disorder. Notably, individuals suffering with these illnesses also have major disruptions in sleep and circadian rhythms, and disturbances to sleep and circadian rhythms can precipitate or exacerbate psychotic symptoms. Psychosis is associated with the striatum, though no study to date has directly measur…	[{"db": "pubmed", "id": "36302706"}, {"db": "pubmed", "id": "40473621"}]	1	46394165	6959124750	2885316856	2022-08-31 00:24:21	75	0
SRR19147453	PRJNA836496	7.028	RNA-Seq	cDNA	NextSeq 500	GSM6123984	Homo sapiens	SRX15214368	GSM6123984: NAc, Caudate, and Putamen [1687P]; Homo sapiens; RNA-Seq	GSM6123984	TRANSCRIPTOMIC	PAIRED	ILLUMINA	UNIVERSITY OF PITTSBURGH	SRP374415	GSE202537	GSE202537	University of Pittsburgh						Melanie KÃ¶nigshoff	koenigshoffm@upmc.edu		GSM6123984	SRS12951932	SAMN28162192	NAc, Caudate, and Putamen [1687P]	Putamen		male	49	Putamen				Diurnal alterations in gene expression across striatal subregions in psychosis		Background: Psychosis is a defining feature of schizophrenia and highly prevalent in bipolar disorder. Notably, individuals suffering with these illnesses also have major disruptions in sleep and circadian rhythms, and disturbances to sleep and circadian rhythms can precipitate or exacerbate psychotic symptoms. Psychosis is associated with the striatum, though no study to date has directly measur…	[{"db": "pubmed", "id": "36302706"}, {"db": "pubmed", "id": "40473621"}]	1	46851973	7027795950	2898528581	2022-08-31 00:24:21	75	0
SRR19147455	PRJNA836496	7.601	RNA-Seq	cDNA	NextSeq 500	GSM6123979	Homo sapiens	SRX15214212	GSM6123979: NAc, Caudate, and Putamen [1543P]; Homo sapiens; RNA-Seq	GSM6123979	TRANSCRIPTOMIC	PAIRED	ILLUMINA	UNIVERSITY OF PITTSBURGH	SRP374415	GSE202537	GSE202537	University of Pittsburgh						Melanie KÃ¶nigshoff	koenigshoffm@upmc.edu		GSM6123979	SRS12951776	SAMN28162197	NAc, Caudate, and Putamen [1543P]	Putamen		female	45	Putamen				Diurnal alterations in gene expression across striatal subregions in psychosis		Background: Psychosis is a defining feature of schizophrenia and highly prevalent in bipolar disorder. Notably, individuals suffering with these illnesses also have major disruptions in sleep and circadian rhythms, and disturbances to sleep and circadian rhythms can precipitate or exacerbate psychotic symptoms. Psychosis is associated with the striatum, though no study to date has directly measur…	[{"db": "pubmed", "id": "36302706"}, {"db": "pubmed", "id": "40473621"}]	1	50675212	7601281800	3258885408	2022-08-31 00:24:18	75	0
SRR19147457	PRJNA836496	6.448	RNA-Seq	cDNA	NextSeq 500	GSM6123913	Homo sapiens	SRX15214361	GSM6123913: NAc, Caudate, and Putamen [1789C]; Homo sapiens; RNA-Seq	GSM6123913	TRANSCRIPTOMIC	PAIRED	ILLUMINA	UNIVERSITY OF PITTSBURGH	SRP374415	GSE202537	GSE202537	University of Pittsburgh						Melanie KÃ¶nigshoff	koenigshoffm@upmc.edu		GSM6123913	SRS12951925	SAMN28162263	NAc, Caudate, and Putamen [1789C]	Caudate		female	53	Caudate				Diurnal alterations in gene expression across striatal subregions in psychosis		Background: Psychosis is a defining feature of schizophrenia and highly prevalent in bipolar disorder. Notably, individuals suffering with these illnesses also have major disruptions in sleep and circadian rhythms, and disturbances to sleep and circadian rhythms can precipitate or exacerbate psychotic symptoms. Psychosis is associated with the striatum, though no study to date has directly measur…	[{"db": "pubmed", "id": "36302706"}, {"db": "pubmed", "id": "40473621"}]	1	42985019	6447752850	2598960787	2022-08-31 00:24:21	75	0
SRR19147458	PRJNA836496	7.318	RNA-Seq	cDNA	NextSeq 500	GSM6123912	Homo sapiens	SRX15214360	GSM6123912: NAc, Caudate, and Putamen [1687C]; Homo sapiens; RNA-Seq	GSM6123912	TRANSCRIPTOMIC	PAIRED	ILLUMINA	UNIVERSITY OF PITTSBURGH	SRP374415	GSE202537	GSE202537	University of Pittsburgh						Melanie KÃ¶nigshoff	koenigshoffm@upmc.edu		GSM6123912	SRS12951924	SAMN28162264	NAc, Caudate, and Putamen [1687C]	Caudate		male	49	Caudate				Diurnal alterations in gene expression across striatal subregions in psychosis		Background: Psychosis is a defining feature of schizophrenia and highly prevalent in bipolar disorder. Notably, individuals suffering with these illnesses also have major disruptions in sleep and circadian rhythms, and disturbances to sleep and circadian rhythms can precipitate or exacerbate psychotic symptoms. Psychosis is associated with the striatum, though no study to date has directly measur…	[{"db": "pubmed", "id": "36302706"}, {"db": "pubmed", "id": "40473621"}]	1	48784207	7317631050	3109343948	2022-08-31 00:24:21	75	0
[truncated: 644 more rows]
[truncated: 50 more columns]
