# Supplementary material for: SASdb: a comprehensive database for sex-biased alternative splicing profiles in human tissues
Source: Biol Sex Differ. 2026 Feb 26;17:60. doi: 10.1186/s13293-026-00861-5 (PMC13041291; doi:10.1186/s13293-026-00861-5)
Supplement: Supplementary file 2 — Supplementary Material 2. [file 13293_2026_861_MOESM2_ESM.xlsx]

## Sheet: Sheet1
Run	Assay Type	AvgSpotLen	Bases	BioProject	BioSample	Bytes	Center Name	Consent	DATASTORE filetype	DATASTORE provider	DATASTORE region	Experiment	Instrument	LibraryLayout	LibrarySelection	LibrarySource	Organism	Platform	ReleaseDate	Sample Name	SRA Study	create_date	version	source_name	gender	AGE	GEO_Accession (exp)	tissue	Individual	cell_type	disease_state	tissue_region	Library Name	Collection_Date	geo_loc_name_country	geo_loc_name_country_continent	geo_loc_name	Race	Ethnicity	Patient_ID	disease	Group	treatment	BMI	diagnosis	Smoking	patient_gender	Molecule	Region
SRR28012769	RNA-Seq	202	6670445212	PRJNA1078228	SAMN39993166	2818574032	KRIBB	public	fastq,sra,run.zq	ncbi,gs,s3	gs.us-east1,ncbi.public,s3.us-east-1	SRX23665115	Illumina NovaSeq 6000	PAIRED	cDNA	TRANSCRIPTOMIC	Homo sapiens	ILLUMINA	2024-03-11T00:00:00Z	GSM8085641	SRP490416	2024-02-20T09:46:00Z	1	Lung	female	56		Lung		NSCLC			GSM8085641	missing	uncalculated	uncalculated	missing
SRR28012770	RNA-Seq	202	6438058554	PRJNA1078228	SAMN39993167	2427820235	KRIBB	public	fastq,run.zq,sra	s3,ncbi,gs	s3.us-east-1,ncbi.public,gs.us-east1	SRX23665114	Illumina NovaSeq 6000	PAIRED	cDNA	TRANSCRIPTOMIC	Homo sapiens	ILLUMINA	2024-03-11T00:00:00Z	GSM8085640	SRP490416	2024-02-20T09:48:00Z	1	Lung	female	69		Lung		NSCLC			GSM8085640	missing	uncalculated	uncalculated	missing
SRR28012771	RNA-Seq	202	7209449892	PRJNA1078228	SAMN39993168	2713757616	KRIBB	public	run.zq,sra,fastq	gs,s3,ncbi	s3.us-east-1,gs.us-east1,ncbi.public	SRX23665113	Illumina NovaSeq 6000	PAIRED	cDNA	TRANSCRIPTOMIC	Homo sapiens	ILLUMINA	2024-03-11T00:00:00Z	GSM8085639	SRP490416	2024-02-20T09:51:00Z	1	Lung	female	53		Lung		NSCLC			GSM8085639	missing	uncalculated	uncalculated	missing
SRR28012772	RNA-Seq	202	6230236510	PRJNA1078228	SAMN39993169	2876602832	KRIBB	public	fastq,run.zq,sra	s3,gs,ncbi	s3.us-east-1,ncbi.public,gs.us-east1	SRX23665112	Illumina NovaSeq 6000	PAIRED	cDNA	TRANSCRIPTOMIC	Homo sapiens	ILLUMINA	2024-03-11T00:00:00Z	GSM8085638	SRP490416	2024-02-20T09:50:00Z	1	Lung	female	69		Lung		NSCLC			GSM8085638	missing	uncalculated	uncalculated	missing
SRR28012773	RNA-Seq	202	7793164646	PRJNA1078228	SAMN39993170	3136812418	KRIBB	public	sra,fastq,run.zq	ncbi,s3,gs	gs.us-east1,s3.us-east-1,ncbi.public	SRX23665111	Illumina NovaSeq 6000	PAIRED	cDNA	TRANSCRIPTOMIC	Homo sapiens	ILLUMINA	2024-03-11T00:00:00Z	GSM8085637	SRP490416	2024-02-20T09:52:00Z	1	Lung	female	60		Lung		NSCLC			GSM8085637	missing	uncalculated	uncalculated	missing
SRR28012774	RNA-Seq	202	7815313744	PRJNA1078228	SAMN39993171	2943603737	KRIBB	public	sra,run.zq,fastq	gs,s3,ncbi	s3.us-east-1,gs.us-east1,ncbi.public	SRX23665110	Illumina NovaSeq 6000	PAIRED	cDNA	TRANSCRIPTOMIC	Homo sapiens	ILLUMINA	2024-03-11T00:00:00Z	GSM8085636	SRP490416	2024-02-20T09:52:00Z	1	Lung	female	60		Lung		NSCLC			GSM8085636	missing	uncalculated	uncalculated	missing
SRR28012775	RNA-Seq	202	6568412790	PRJNA1078228	SAMN39993172	2726144203	KRIBB	public	fastq,run.zq,sra	s3,gs,ncbi	gs.us-east1,ncbi.public,s3.us-east-1	SRX23665109	Illumina NovaSeq 6000	PAIRED	cDNA	TRANSCRIPTOMIC	Homo sapiens	ILLUMINA	2024-03-11T00:00:00Z	GSM8085635	SRP490416	2024-02-20T09:48:00Z	1	Lung	female	69		Lung		NSCLC			GSM8085635	missing	uncalculated	uncalculated	missing
SRR28012776	RNA-Seq	202	6103842282	PRJNA1078228	SAMN39993173	2528222289	KRIBB	public	fastq,sra,run.zq	gs,s3,ncbi	gs.us-east1,ncbi.public,s3.us-east-1	SRX23665108	Illumina NovaSeq 6000	PAIRED	cDNA	TRANSCRIPTOMIC	Homo sapiens	ILLUMINA	2024-03-11T00:00:00Z	GSM8085634	SRP490416	2024-02-20T09:46:00Z	1	Lung	female	59		Lung		NSCLC			GSM8085634	missing	uncalculated	uncalculated	missing
SRR28012777	RNA-Seq	202	6663084130	PRJNA1078228	SAMN39993174	2626625839	KRIBB	public	fastq,run.zq,sra	ncbi,gs,s3	gs.us-east1,s3.us-east-1,ncbi.public	SRX23665107	Illumina NovaSeq 6000	PAIRED	cDNA	TRANSCRIPTOMIC	Homo sapiens	ILLUMINA	2024-03-11T00:00:00Z	GSM8085633	SRP490416	2024-02-20T09:46:00Z	1	Lung	female	45		Lung		NSCLC			GSM8085633	missing	uncalculated	uncalculated	missing
SRR28012778	RNA-Seq	202	9414724494	PRJNA1078228	SAMN39993175	4234095386	KRIBB	public	sra,run.zq,fastq	gs,s3,ncbi	s3.us-east-1,gs.us-east1,ncbi.public	SRX23665106	Illumina NovaSeq 6000	PAIRED	cDNA	TRANSCRIPTOMIC	Homo sapiens	ILLUMINA	2024-03-11T00:00:00Z	GSM8085632	SRP490416	2024-02-20T09:48:00Z	1	Lung	female	50		Lung		NSCLC			GSM8085632	missing	uncalculated	uncalculated	missing
SRR28012779	RNA-Seq	202	9426275460	PRJNA1078228	SAMN39993176	3759898847	KRIBB	public	fastq,sra,run.zq	s3,ncbi,gs	ncbi.public,gs.us-east1,s3.us-east-1	SRX23665105	Illumina NovaSeq 6000	PAIRED	cDNA	TRANSCRIPTOMIC	Homo sapiens	ILLUMINA	2024-03-11T00:00:00Z	GSM8085631	SRP490416	2024-02-20T09:48:00Z	1	Lung	female	74		Lung		NSCLC			GSM8085631	missing	uncalculated	uncalculated	missing
SRR28012780	RNA-Seq	202	9061104708	PRJNA1078228	SAMN39993177	3703240448	KRIBB	public	sra,run.zq,fastq	ncbi,s3,gs	s3.us-east-1,gs.us-east1,ncbi.public	SRX23665104	Illumina NovaSeq 6000	PAIRED	cDNA	TRANSCRIPTOMIC	Homo sapiens	ILLUMINA	2024-03-11T00:00:00Z	GSM8085630	SRP490416	2024-02-20T09:48:00Z	1	Lung	female	62		Lung		NSCLC			GSM8085630	missing	uncalculated	uncalculated	missing
SRR28012781	RNA-Seq	202	6888443208	PRJNA1078228	SAMN39993226	2743869056	KRIBB	public	sra,fastq,run.zq	ncbi,s3,gs	s3.us-east-1,ncbi.public,gs.us-east1	SRX23665103	Illumina NovaSeq 6000	PAIRED	cDNA	TRANSCRIPTOMIC	Homo sapiens	ILLUMINA	2024-03-11T00:00:00Z	GSM8085581	SRP490416	2024-02-20T09:47:00Z	1	Lung	female	40		Lung		NSCLC			GSM8085581	missing	uncalculated	uncalculated	missing
SRR28012782	RNA-Seq	202	6849190972	PRJNA1078228	SAMN39993227	2557672701	KRIBB	public	sra,run.zq,fastq	gs,s3,ncbi	s3.us-east-1,ncbi.public,gs.us-east1	SRX23665102	Illumina NovaSeq 6000	PAIRED	cDNA	TRANSCRIPTOMIC	Homo sapiens	ILLUMINA	2024-03-11T00:00:00Z	GSM8085580	SRP490416	2024-02-20T09:46:00Z	1	Lung	female	45		Lung		NSCLC			GSM8085580	missing	uncalculated	uncalculated	missing
SRR28012788	RNA-Seq	202	7120755732	PRJNA1078228	SAMN39993233	2783340892	KRIBB	public	sra,fastq,run.zq	s3,gs,ncbi	ncbi.public,gs.us-east1,s3.us-east-1	SRX23665096	Illumina NovaSeq 6000	PAIRED	cDNA	TRANSCRIPTOMIC	Homo sapiens	ILLUMINA	2024-03-11T00:00:00Z	GSM8085574	SRP490416	2024-02-20T09:46:00Z	1	Lung	female	61		Lung		NSCLC			GSM8085574	missing	uncalculated	uncalculated	missing
SRR28012789	RNA-Seq	202	5203813304	PRJNA1078228	SAMN39993234	1981117797	KRIBB	public	fastq,sra,run.zq	s3,ncbi,gs	ncbi.public,s3.us-east-1,gs.us-east1	SRX23665095	Illumina NovaSeq 6000	PAIRED	cDNA	TRANSCRIPTOMIC	Homo sapiens	ILLUMINA	2024-03-11T00:00:00Z	GSM8085573	SRP490416	2024-02-20T09:47:00Z	1	Lung	female	58		Lung		NSCLC			GSM8085573	missing	uncalculated	uncalculated	missing
SRR28012783	RNA-Seq	202	6065643274	PRJNA1078228	SAMN39993228	2337858999	KRIBB	public	fastq,run.zq,sra	ncbi,s3,gs	s3.us-east-1,ncbi.public,gs.us-east1	SRX23665101	Illumina NovaSeq 6000	PAIRED	cDNA	TRANSCRIPTOMIC	Homo sapiens	ILLUMINA	2024-03-11T00:00:00Z	GSM8085579	SRP490416	2024-02-20T09:46:00Z	1	Lung	male	61		Lung		NSCLC			GSM8085579	missing	uncalculated	uncalculated	missing
SRR28012784	RNA-Seq	202	8211773286	PRJNA1078228	SAMN39993229	3037229442	KRIBB	public	fastq,run.zq,sra	s3,gs,ncbi	ncbi.public,s3.us-east-1,gs.us-east1	SRX23665100	Illumina NovaSeq 6000	PAIRED	cDNA	TRANSCRIPTOMIC	Homo sapiens	ILLUMINA	2024-03-11T00:00:00Z	GSM8085578	SRP490416	2024-02-20T09:47:00Z	1	Lung	male	52		Lung		NSCLC			GSM8085578	missing	uncalculated	uncalculated	missing
SRR28012785	RNA-Seq	202	9494789214	PRJNA1078228	SAMN39993230	3821985208	KRIBB	public	sra,fastq,run.zq	s3,ncbi,gs	ncbi.public,gs.us-east1,s3.us-east-1	SRX23665099	Illumina NovaSeq 6000	PAIRED	cDNA	TRANSCRIPTOMIC	Homo sapiens	ILLUMINA	2024-03-11T00:00:00Z	GSM8085577	SRP490416	2024-02-20T09:49:00Z	1	Lung	male	53		Lung		NSCLC			GSM8085577	missing	uncalculated	uncalculated	missing
SRR28012786	RNA-Seq	202	6465739220	PRJNA1078228	SAMN39993231	2416976708	KRIBB	public	run.zq,fastq,sra	s3,gs,ncbi	ncbi.public,gs.us-east1,s3.us-east-1	SRX23665098	Illumina NovaSeq 6000	PAIRED	cDNA	TRANSCRIPTOMIC	Homo sapiens	ILLUMINA	2024-03-11T00:00:00Z	GSM8085576	SRP490416	2024-02-20T09:46:00Z	1	Lung	male	38		Lung		NSCLC			GSM8085576	missing	uncalculated	uncalculated	missing
SRR28012787	RNA-Seq	202	9636231634	PRJNA1078228	SAMN39993232	3980756579	KRIBB	public	fastq,sra,run.zq	gs,ncbi,s3	ncbi.public,s3.us-east-1,gs.us-east1	SRX23665097	Illumina NovaSeq 6000	PAIRED	cDNA	TRANSCRIPTOMIC	Homo sapiens	ILLUMINA	2024-03-11T00:00:00Z	GSM8085575	SRP490416	2024-02-20T09:48:00Z	1	Lung	male	59		Lung		NSCLC			GSM8085575	missing	uncalculated	uncalculated	missing
SRR28012790	RNA-Seq	202	9851346888	PRJNA1078228	SAMN39993235	3991876295	KRIBB	public	fastq,run.zq,sra	ncbi,gs,s3	gs.us-east1,ncbi.public,s3.us-east-1	SRX23665094	Illumina NovaSeq 6000	PAIRED	cDNA	TRANSCRIPTOMIC	Homo sapiens	ILLUMINA	2024-03-11T00:00:00Z	GSM8085572	SRP490416	2024-02-20T09:48:00Z	1	Lung	male	80		Lung		NSCLC			GSM8085572	missing	uncalculated	uncalculated	missing
SRR28012795	RNA-Seq	202	7947381344	PRJNA1078228	SAMN39993240	3033236335	KRIBB	public	fastq,run.zq,sra	s3,gs,ncbi	gs.us-east1,ncbi.public,s3.us-east-1	SRX23665089	Illumina NovaSeq 6000	PAIRED	cDNA	TRANSCRIPTOMIC	Homo sapiens	ILLUMINA	2024-03-11T00:00:00Z	GSM8085567	SRP490416	2024-02-20T09:47:00Z	1	Lung	male	73		Lung		NSCLC			GSM8085567	missing	uncalculated	uncalculated	missing
SRR28012826	RNA-Seq	202	7573931016	PRJNA1078228	SAMN39993244	2928897924	KRIBB	public	run.zq,sra,fastq	ncbi,gs,s3	ncbi.public,gs.us-east1,s3.us-east-1	SRX23665058	Illumina NovaSeq 6000	PAIRED	cDNA	TRANSCRIPTOMIC	Homo sapiens	ILLUMINA	2024-03-11T00:00:00Z	GSM8085563	SRP490416	2024-02-20T09:49:00Z	1	Lung	male	47		Lung		NSCLC			GSM8085563	missing	uncalculated	uncalculated	missing
SRR28012834	RNA-Seq	202	10037809048	PRJNA1078228	SAMN39993252	4090962167	KRIBB	public	fastq,sra,run.zq	gs,ncbi,s3	gs.us-east1,ncbi.public,s3.us-east-1	SRX23665050	Illumina NovaSeq 6000	PAIRED	cDNA	TRANSCRIPTOMIC	Homo sapiens	ILLUMINA	2024-03-11T00:00:00Z	GSM8085555	SRP490416	2024-02-20T09:51:00Z	1	Lung	male	63		Lung		NSCLC			GSM8085555	missing	uncalculated	uncalculated	missing
SRR28012835	RNA-Seq	202	6306639374	PRJNA1078228	SAMN39993253	2478473495	KRIBB	public	sra,fastq,run.zq	gs,s3,ncbi	gs.us-east1,ncbi.public,s3.us-east-1	SRX23665049	Illumina NovaSeq 6000	PAIRED	cDNA	TRANSCRIPTOMIC	Homo sapiens	ILLUMINA	2024-03-11T00:00:00Z	GSM8085554	SRP490416	2024-02-20T09:48:00Z	1	Lung	male	61		Lung		NSCLC			GSM8085554	missing	uncalculated	uncalculated	missing
SRR28012836	RNA-Seq	202	8320625026	PRJNA1078228	SAMN39993254	3205652818	KRIBB	public	run.zq,fastq,sra	ncbi,s3,gs	s3.us-east-1,ncbi.public,gs.us-east1	SRX23665048	Illumina NovaSeq 6000	PAIRED	cDNA	TRANSCRIPTOMIC	Homo sapiens	ILLUMINA	2024-03-11T00:00:00Z	GSM8085553	SRP490416	2024-02-20T09:52:00Z	1	Lung	male	51		Lung		NSCLC			GSM8085553	missing	uncalculated	uncalculated	missing
SRR28012837	RNA-Seq	202	9441365870	PRJNA1078228	SAMN39993255	3894179734	KRIBB	public	fastq,sra,run.zq	s3,ncbi,gs	gs.us-east1,s3.us-east-1,ncbi.public	SRX23665047	Illumina NovaSeq 6000	PAIRED	cDNA	TRANSCRIPTOMIC	Homo sapiens	ILLUMINA	2024-03-11T00:00:00Z	GSM8085552	SRP490416	2024-02-20T09:56:00Z	1	Lung	male	68		Lung		NSCLC			GSM8085552	missing	uncalculated	uncalculated	missing
SRR28012838	RNA-Seq	202	8168969284	PRJNA1078228	SAMN39993256	3157961324	KRIBB	public	fastq,run.zq,sra	s3,gs,ncbi	gs.us-east1,s3.us-east-1,ncbi.public	SRX23665046	Illumina NovaSeq 6000	PAIRED	cDNA	TRANSCRIPTOMIC	Homo sapiens	ILLUMINA	2024-03-11T00:00:00Z	GSM8085551	SRP490416	2024-02-20T09:53:00Z	1	Lung	male	41		Lung		NSCLC			GSM8085551	missing	uncalculated	uncalculated	missing
SRR28012839	RNA-Seq	202	8059756974	PRJNA1078228	SAMN39993257	2959715726	KRIBB	public	sra,run.zq,fastq	s3,gs,ncbi	gs.us-east1,ncbi.public,s3.us-east-1	SRX23665045	Illumina NovaSeq 6000	PAIRED	cDNA	TRANSCRIPTOMIC	Homo sapiens	ILLUMINA	2024-03-11T00:00:00Z	GSM8085550	SRP490416	2024-02-20T09:50:00Z	1	Lung	male	68		Lung		NSCLC			GSM8085550	missing	uncalculated	uncalculated	missing
SRR28012856	RNA-Seq	202	7422866730	PRJNA1078228	SAMN39993258	2743228278	KRIBB	public	run.zq,sra,fastq	s3,ncbi,gs	gs.us-east1,ncbi.public,s3.us-east-1	SRX23665028	Illumina NovaSeq 6000	PAIRED	cDNA	TRANSCRIPTOMIC	Homo sapiens	ILLUMINA	2024-03-11T00:00:00Z	GSM8085549	SRP490416	2024-02-20T09:51:00Z	1	Lung	male	63		Lung		NSCLC			GSM8085549	missing	uncalculated	uncalculated	missing
SRR28012903	RNA-Seq	202	8048130662	PRJNA1078228	SAMN39993289	3676615398	KRIBB	public	fastq,sra,run.zq	s3,gs,ncbi	s3.us-east-1,gs.us-east1,ncbi.public	SRX23664981	Illumina NovaSeq 6000	PAIRED	cDNA	TRANSCRIPTOMIC	Homo sapiens	ILLUMINA	2024-03-11T00:00:00Z	GSM8085518	SRP490416	2024-02-20T09:55:00Z	1	Lung	male	70		Lung		NSCLC			GSM8085518	missing	uncalculated	uncalculated	missing
[truncated: 97 more columns]
